# Supplementary material for: Do the “big four” orders of insects comprise evolutionarily significant higher taxa with coherent patterns of selection on protein-coding genes?
Source: Evol Lett. 2025 Mar 6;9(3):355–66. doi: 10.1093/evlett/qraf005 (PMC12137047; doi:10.1093/evlett/qraf005)
Supplement: qraf005_suppl_Supplementary_Tables_S1-S7 [file qraf005_suppl_supplementary_tables_s1-s7.xlsx]

## Sheet: Table S1
Table S1 - Extended version of Table 1 including results for a concatenated alignment of just the lower 20% of orthogroups with respect to maximum pairwise dS
Dataset	Codon	Model			Proportion in each class				dN/dS ratios			Log Lik	AIC	AICw
	model	#	Type	Nsite	p0	p1	p2a	p2b	ω0	ω1	ω2
Full	F3x4	1	S*	NN*	0.94	0.06			0.041	1		-22475410	44950824	0
Full	F3x4	2	S	P	0.94	0.035	0.024		0.041	1	1	-22475410
Full	F3x4	3	BS	NN	0.73	0.043	0.214	0.013	0.04	1	1	-22411539	44823084	1
Full	F3x4	4	BS	P	0.73	0.043	0.214	0.013	0.04	1	1	-22411539
Full	Fcodon*	1	S	NN	0.944	0.06			0.035	1		-22370347	44740698	0
Full	Fcodon	3	BS	NN	0.708	0.04	0.239	0.013	0.035	1	1	-22309070	44618146	1
Lower 20%	F3x4	1	S	NN	0.904	0.096			0.049	1		-4367711	8735426	0
Lower 20%	F3x4	2	S	P	0.904	0.041	0.055		0.049	1	1	-4367711
Lower 20%	F3x4	3	BS	NN	0.78	0.079	0.128	0.013	0.046	1	1	-4356273	8712553	1
Lower 20%	F3x4	4	BS	P	0.78	0.079	0.128	0.013	0.046	1	1	-4356273

## Sheet: Table S2
Table S2 - model results for simulated datasets using model 1 based on the concatenated matrix of the lower 20% of orthogroups based on dS value
Between-order branches were scaled by 1.5, 2 and 5 in turn, 3 replicate simulations of each indexed .1, .2, .3
Simulation	p0	p1	p2a	p2b	w0	w1	w2	LnL	AIC	AICw
lower20sim.1.model1	0.90489	0.09511			0.04873	1		-4371471
lower20sim.1.model3	0.90482	0.0951	7e-05	1e-05	0.04873	1	1	-4371471
lower20sim.2.model1	0.90413	0.09587			0.04878	1		-4372465
lower20sim.2.model3	0.90413	0.09587	0	0	0.04878	1	1	-4372465
lower20sim.3.model1	0.90302	0.09698			0.04853	1		-4377919
lower20sim.3.model3	0.90302	0.09698	0	0	0.04853	1	1	-4377919
lower20sim.orderscale.1.5.1.model1	0.90376	0.09624			0.04873	1		-5475996
lower20sim.orderscale.1.5.1.model3	0.90372	0.09623	4e-05	0	0.04872	1	1	-5475996
lower20sim.orderscale.1.5.2.model1	0.90377	0.09623			0.04856	1		-5478834
lower20sim.orderscale.1.5.2.model3	0.9037	0.09622	7e-05	1e-05	0.04856	1	1	-5478833
lower20sim.orderscale.1.5.3.model1	0.90377	0.09623			0.0486	1		-5478301
lower20sim.orderscale.1.5.3.model3	0.90377	0.09623	0	0	0.0486	1	1	-5478301
lower20sim.orderscale.2.1.model1	0.9038	0.0962			0.04866	1		-5548294
lower20sim.orderscale.2.1.model3	0.9038	0.0962	0	0	0.04866	1	1	-5548294
lower20sim.orderscale.2.2.model1	0.90377	0.09623			0.04862	1		-5549621
lower20sim.orderscale.2.2.model3	0.90377	0.09623	0	0	0.04862	1	1	-5549621
lower20sim.orderscale.2.3.model1	0.90378	0.09622			0.04882	1		-5549553
lower20sim.orderscale.2.3.model3	0.90367	0.0962	0.00012	1e-05	0.04882	1	1	-5549552
lower20sim.orderscale.5.1.model1	0.90377	0.09623			0.04875	1		-5817838	11635680	1
lower20sim.orderscale.5.1.model3	0.06889	0.00733	0.83489	0.08889	0.04398	1	1	-5845698	11691401	0
lower20sim.orderscale.5.2.model1	0.90377	0.09623			0.04877	1		-5818363	11636730	1
lower20sim.orderscale.5.2.model3	0.06775	0.00721	0.83603	0.08901	0.04405	1	1	-5846267	11692540	0
lower20sim.orderscale.5.3.model1	0.90375	0.09625			0.04869	1		-5818562	11637127	1
lower20sim.orderscale.5.3.model3	0.0675	0.00719	0.83626	0.08905	0.04399	1	1	-5846665	11693336	0

## Sheet: Table S3
Table S3 - Statistics for the orthogroup alignments used in the separate analyses
	Is the order monophyletic in the gene tree? 1=True, 0=false						Number of sequences included for each order (post filtering)				Mean GC%				Variance in GC among orders
Orthogroup	Coleoptera_mono	Diptera_mono	Hymenoptera_mono	Lepidoptera_mono	Alignment length bp	Maximum branch length in gene tree	Coleoptera_num	Diptera_num	Hymenoptera_num	Lepidoptera_num	Coleoptera_gc	Diptera_gc	Hymenoptera_gc	Lepidoptera_gc		MaxPairwiseDs
OG0000181	1	1	1	0	444	0.373368	5	5	5	5	0.432883	0.365766	0.474324	0.576577	0.00779597	22.7135
OG0000182	0	1	1	0	504	0.667939	3	4	2	1	0.466931	0.394345	0.409722	0.505952	0.00266809	9.4459
OG0000184	1	1	1	0	384	1.05966	5	1	1	5	0.391146	0.276042	0.591146	0.468229	0.0175438	119.802
OG0000187	1	1	1	0	273	0.677192	3	5	4	5	0.400488	0.342125	0.412088	0.45641	0.00221573	26.2849
OG0000188	1	1	1	1	225	0.441404	2	5	5	5	0.44	0.442667	0.533333	0.490667	0.00196919	21.2796
OG0000191	1	1	1	0	105	0.717565	6	1	5	4	0.41746	0.32381	0.424762	0.430952	0.00255959	8.97522
OG0000192	1	0	1	1	441	0.724805	6	5	5	5	0.407785	0.365533	0.434014	0.420408	0.000876545	18.4352
OG0000193	1	1	1	0	642	0.436244	6	5	4	5	0.445483	0.400312	0.456776	0.448287	0.000644809	11.1328
OG0000194	1	1	1	1	690	0.651191	4	5	5	5	0.455072	0.335942	0.427246	0.502319	0.00490435	11.721
OG0000197	1	1	1	1	177	0.480049	3	3	2	3	0.436911	0.387947	0.480226	0.531073	0.00372717	140.712
OG0000198	1	1	0	0	669	0.495536	6	5	5	5	0.453164	0.420927	0.434978	0.472646	0.000503391	25.4896
OG0000199	1	1	1	1	510	1.68451	5	5	2	2	0.396863	0.331765	0.413725	0.445098	0.00228292	141.76
OG0000200	1	1	1	0	468	0.545118	5	5	2	4	0.421368	0.384188	0.509615	0.477564	0.00315054	46.9768
OG0000201	1	1	1	1	588	0.916361	5	4	5	5	0.455782	0.386905	0.478571	0.45068	0.00154479	57.6273
OG0000202	0	0	0	1	24	0.752265	3	4	3	1	0.513889	0.416667	0.527778	0.625	0.00726595	6.74606
OG0000203	0	0	1	0	192	0.453292	5	5	4	5	0.422917	0.33125	0.380208	0.505208	0.00544018	9.84623
OG0000204	1	1	0	1	279	1.41973	5	5	5	5	0.473118	0.415771	0.455197	0.494624	0.00111659	15.7031
OG0000206	0	0	1	1	429	1.41151	5	3	4	4	0.429837	0.342657	0.463869	0.449883	0.00296215	28.6224
OG0000210	1	1	1	1	660	0.675731	6	3	4	5	0.415152	0.4	0.457576	0.584242	0.00699382	10.3599
OG0000211	1	1	1	1	1149	1.3566	4	1	5	4	0.400348	0.331593	0.449086	0.516101	0.00607004	24.4162
OG0000212	1	1	1	1	456	0.843354	3	5	4	4	0.454678	0.400877	0.479167	0.511513	0.00217836	24.9615
OG0000218	1	1	1	1	1596	0.601983	6	5	5	5	0.453112	0.410652	0.482707	0.438847	0.000899401	44.1829
OG0000220	1	1	1	0	348	0.638995	6	5	5	5	0.427682	0.353448	0.428736	0.539655	0.00589117	8.09473
OG0000221	1	1	1	1	210	0.673145	5	5	5	5	0.42	0.390476	0.469524	0.454286	0.00125435	10.1851
OG0000222	0	1	1	0	135	1.06899	6	5	5	5	0.433333	0.4	0.496296	0.528889	0.00342949	6.61956
OG0000223	1	0	1	1	528	0.374732	6	5	4	5	0.433396	0.380682	0.410038	0.581061	0.00794928	8.07279
OG0000225	1	1	1	1	702	0.503225	5	5	5	5	0.480912	0.389174	0.451567	0.568376	0.00554814	20.7829
OG0000226	1	1	0	1	639	0.420658	5	5	3	2	0.46385	0.368701	0.438185	0.513302	0.00362813	11.8453
OG0000228	1	1	1	1	303	0.62742	6	4	5	3	0.492299	0.420792	0.530033	0.574257	0.0042246	40.2868
OG0000229	0	1	1	1	318	0.987247	6	5	5	5	0.441824	0.391824	0.491195	0.440881	0.00164592	10.9446
OG0000230	1	1	1	0	1284	0.298142	5	4	3	4	0.447664	0.364291	0.50026	0.472741	0.00344602	5.39963
OG0000235	1	0	1	1	291	0.520374	5	3	2	3	0.380756	0.325315	0.420962	0.45819	0.0032397	7.56793
OG0000236	1	1	1	1	501	0.830632	6	5	5	5	0.517299	0.401597	0.513772	0.514571	0.0032295	16.9045
OG0000237	1	1	1	0	216	0.720621	5	1	2	4	0.35463	0.277778	0.469907	0.395833	0.0064359	62.5327
OG0000238	1	1	1	1	216	0.691839	6	5	5	5	0.449074	0.358333	0.456481	0.434259	0.00203332	42.0841
OG0000239	1	1	1	1	432	0.529594	6	5	5	5	0.470679	0.367593	0.512963	0.543056	0.00587321	7.36462
OG0000241	1	0	1	1	138	1.18035	6	1	5	5	0.403382	0.23913	0.450725	0.46087	0.0105473	75.6604
OG0000242	1	1	1	1	1017	0.551219	2	4	5	2	0.449853	0.419125	0.468633	0.4941	0.000997977	13.7715
OG0000243	1	0	1	1	525	0.543747	6	5	5	5	0.408254	0.367619	0.430095	0.478095	0.00211819	9.01616
OG0000247	1	1	1	1	426	0.791834	1	4	1	5	0.434272	0.41608	0.511737	0.520657	0.00283004	10.3421
OG0000248	1	1	0	1	915	0.344336	6	5	5	5	0.443898	0.374208	0.434098	0.539454	0.00467304	6.75445
OG0000249	1	1	1	1	336	0.65246	4	5	4	2	0.438988	0.402381	0.5	0.505952	0.00248656	22.2095
OG0000250	1	1	1	1	708	0.539215	6	5	5	5	0.436676	0.387006	0.423446	0.441243	0.000604113	11.8796
OG0000252	1	1	1	0	1539	0.513121	6	5	5	5	0.469677	0.404418	0.468746	0.54178	0.0031499	10.4302
OG0000253	1	1	1	0	342	0.582623	6	5	5	5	0.437134	0.397076	0.487135	0.564327	0.00519376	12.9275
OG0000254	1	0	1	0	1455	0.335574	6	5	5	5	0.409737	0.373058	0.475739	0.5589	0.00666231	7.39328
OG0000255	1	1	1	1	1431	0.561	1	5	5	5	0.425577	0.371069	0.415793	0.451992	0.00113529	13.781
OG0000256	0	1	0	1	132	0.945273	6	5	5	5	0.405303	0.351515	0.416667	0.427273	0.00113345	18.8852
OG0000258	1	1	1	0	777	0.638456	6	5	5	5	0.475332	0.402574	0.461776	0.494466	0.00157177	9.76019
OG0000262	1	1	1	1	306	1.30765	1	5	4	3	0.379085	0.40719	0.52451	0.496732	0.00486105	27.2397
OG0000264	1	1	1	0	375	0.656143	6	2	5	4	0.436444	0.394667	0.453867	0.592667	0.00736903	5.48719
OG0000266	1	1	1	1	405	0.646684	6	5	5	5	0.392593	0.366914	0.443457	0.368395	0.00127728	39.8797
OG0000267	1	1	0	1	144	0.48667	3	1	5	3	0.56713	0.5	0.636111	0.604167	0.0034195	13.6891
OG0000268	0	1	1	0	195	0.460276	6	5	5	5	0.428205	0.347692	0.490256	0.455385	0.00368413	16.789
OG0000270	1	1	1	0	213	0.21413	5	5	4	5	0.504225	0.395305	0.492958	0.484507	0.00249532	5.36055
OG0000271	0	0	0	0	39	0.768427	4	5	2	2	0.384615	0.287179	0.397436	0.294872	0.00337059	4.3239
OG0000273	0	1	1	0	51	1.07107	3	1	3	5	0.392157	0.431373	0.366013	0.372549	0.000865052	117.221
OG0000274	0	1	1	0	372	0.575679	6	3	4	5	0.482527	0.329749	0.431452	0.554839	0.00895099	12.2581
OG0000275	1	1	0	1	360	0.777176	6	5	5	5	0.460648	0.405556	0.467778	0.473889	0.000986645	17.046
OG0000276	1	0	0	1	243	0.890354	6	5	5	5	0.399177	0.375309	0.497119	0.390946	0.00304877	11.6058
OG0000277	1	1	1	1	225	0.7651	4	5	5	4	0.361111	0.336	0.376	0.407778	0.000899325	29.5969
OG0000279	1	0	1	1	318	0.346712	4	5	4	3	0.47956	0.442767	0.490566	0.483229	0.000455329	11.1282
OG0000280	1	1	1	1	834	0.881666	3	3	3	3	0.483613	0.433253	0.510392	0.48801	0.00106017	61.7528
OG0000281	1	1	1	1	660	0.349028	6	5	5	5	0.395455	0.366364	0.459091	0.428788	0.00161837	3.49448
OG0000282	1	1	1	1	1329	0.488075	5	5	5	4	0.431904	0.416855	0.475395	0.492287	0.00126388	6.68579
OG0000284	1	1	1	1	384	0.604344	5	5	5	5	0.446354	0.389062	0.461979	0.455729	0.00111789	74.4092
OG0000285	1	1	1	1	549	0.40081	5	5	5	4	0.458288	0.421494	0.469581	0.525501	0.00185466	6.75658
OG0000287	1	1	0	1	489	0.666423	6	5	4	1	0.474778	0.403681	0.524029	0.509202	0.0028753	14.6988
OG0000288	1	1	1	0	360	0.389892	3	5	5	5	0.393519	0.361667	0.451111	0.479444	0.00286578	23.23
OG0000291	1	1	1	1	549	0.470523	3	4	5	5	0.386157	0.377049	0.461931	0.366849	0.00187891	10.4206
OG0000292	1	1	0	0	141	0.499369	4	5	5	4	0.446809	0.363121	0.425532	0.533688	0.00497421	6.94752
OG0000294	1	1	1	1	252	0.95819	1	5	5	5	0.436508	0.416667	0.461905	0.553968	0.00368412	24.2522
OG0000295	0	1	0	0	69	1.07163	6	5	3	5	0.381643	0.286957	0.463768	0.46087	0.00695862	11.5975
OG0000296	1	1	1	0	312	0.38165	5	1	5	4	0.467308	0.442308	0.457051	0.526442	0.00136152	17.215
OG0000297	1	1	1	1	486	0.467039	3	2	5	5	0.532922	0.437243	0.486831	0.536214	0.00216522	8.07288
OG0000298	1	1	1	1	759	0.776251	1	4	3	5	0.496706	0.37747	0.514712	0.504084	0.00413127	22.4198
OG0000299	1	1	1	1	432	0.945455	6	5	5	5	0.43287	0.361111	0.455093	0.402778	0.00165452	17.9517
OG0000305	1	0	0	0	93	1.45735	3	5	4	4	0.487455	0.391398	0.502688	0.486559	0.00259677	40.6399
OG0000307	1	1	1	1	831	1.24673	5	1	3	3	0.478219	0.323706	0.530285	0.488969	0.0081995	26.9688
OG0000309	1	1	1	1	297	1.20767	5	5	5	5	0.414141	0.317172	0.437037	0.57037	0.0108825	107.566
OG0000310	1	1	1	1	615	0.856068	6	5	5	5	0.429539	0.374309	0.412358	0.461789	0.00132745	7.70125
OG0000311	1	1	1	0	366	0.908404	6	5	5	5	0.416667	0.348087	0.453005	0.425683	0.00199003	12.8039
OG0000312	1	1	1	1	309	0.736094	5	2	4	2	0.379935	0.313916	0.430421	0.386731	0.00231148	62.9226
OG0000313	1	0	1	1	477	0.383258	6	4	5	5	0.522362	0.385744	0.50608	0.574423	0.00636594	7.54208
OG0000314	1	1	1	1	123	0.608285	6	2	4	3	0.445799	0.414634	0.477642	0.439024	0.000673949	53.2671
OG0000319	1	1	1	0	699	0.521876	6	5	5	5	0.454459	0.381688	0.424893	0.451502	0.0011356	11.1794
OG0000320	1	1	1	1	210	1.33938	4	2	1	4	0.425	0.366667	0.466667	0.464286	0.00218478	17.0457
OG0000321	1	1	1	1	792	1.16103	2	1	3	4	0.500631	0.277778	0.465067	0.348801	0.0106351	24.6112
OG0000325	1	1	1	1	747	0.931222	4	4	3	4	0.52075	0.397256	0.546185	0.533467	0.00474622	15.8635
OG0000326	1	1	0	1	4617	1.10305	5	4	4	5	0.414425	0.345679	0.457656	0.70483	0.0244628	16.971
OG0000327	1	1	1	1	396	0.725151	5	5	4	3	0.496465	0.4	0.489899	0.522727	0.00285498	12.1178
OG0000328	1	1	1	1	741	0.494621	1	4	5	3	0.384615	0.342443	0.462618	0.417454	0.0025875	8.80833
OG0000332	1	1	1	1	906	0.740057	5	4	5	5	0.429139	0.392384	0.422075	0.49117	0.00172191	19.3922
OG0000333	0	0	0	1	18	0.251644	4	2	3	1	0.347222	0.333333	0.314815	0.388889	0.000991298	107.137
OG0000334	1	1	1	0	732	0.530338	2	4	1	3	0.439208	0.387978	0.378415	0.45765	0.00149034	141.7
OG0000335	1	1	1	1	387	0.631192	5	5	5	5	0.437726	0.418605	0.490956	0.534367	0.00275489	10.7028
OG0000336	1	1	1	1	183	0.548456	1	3	3	5	0.398907	0.335155	0.424408	0.47541	0.00340051	12.1999
OG0000337	1	0	1	1	75	1.7445	2	2	4	5	0.38	0.446667	0.383333	0.368	0.00125285	148.189
OG0000338	1	1	1	0	75	1.29854	6	5	5	5	0.464444	0.378667	0.456	0.544	0.00456815	84.2789
OG0000339	0	1	0	1	159	0.252309	4	5	3	2	0.503145	0.413836	0.530398	0.421384	0.00341095	4.64595
OG0000340	1	1	1	1	612	0.31569	5	5	5	5	0.434314	0.390196	0.485948	0.431373	0.00153862	24.4968
OG0000341	1	1	0	1	345	1.65331	3	2	3	5	0.463768	0.352174	0.435749	0.495652	0.00378451	132.37
OG0000342	1	0	1	1	123	1.05529	6	3	5	5	0.48645	0.455285	0.499187	0.523577	0.000808179	10.2027
OG0000343	0	1	1	1	1023	1.13116	3	5	2	4	0.422287	0.406061	0.533236	0.502933	0.00379603	41.7031
OG0000344	1	0	1	1	1281	0.548267	6	5	5	5	0.504814	0.400468	0.463076	0.625761	0.00903344	10.8841
OG0000345	1	1	1	1	426	0.607465	5	2	4	5	0.439437	0.28169	0.472418	0.524883	0.0109621	8.52125
OG0000346	1	0	1	1	213	0.473895	1	5	2	5	0.333333	0.338028	0.474178	0.42723	0.00478116	6.89813
OG0000347	1	1	1	0	177	0.818606	5	5	5	5	0.338983	0.351412	0.427119	0.353672	0.00160575	81.6417
OG0000348	1	1	1	1	9591	0.574763	5	5	3	5	0.444792	0.40782	0.503667	0.543801	0.00366037	13.7201
OG0000352	0	1	1	0	315	0.817034	6	5	5	5	0.362434	0.330794	0.434921	0.488889	0.00508295	26.5013
OG0000353	1	1	1	1	180	1.47266	4	5	5	2	0.481944	0.416667	0.55	0.605556	0.00672631	17.7802
OG0000354	1	1	1	0	699	0.513833	4	3	1	4	0.501431	0.460181	0.533619	0.526824	0.00110526	16.9364
OG0000356	1	0	1	1	1026	0.701322	5	4	5	5	0.47037	0.384503	0.505068	0.469981	0.00263757	14.1236
OG0000357	0	1	1	1	69	0.538553	2	4	3	3	0.471014	0.355072	0.52657	0.560386	0.0081021	4.1381
OG0000358	1	1	1	1	540	0.392502	2	5	5	5	0.483333	0.382222	0.444815	0.50963	0.00306251	7.95872
OG0000359	1	1	1	1	357	0.94704	2	2	4	2	0.431373	0.319328	0.47619	0.392157	0.00442268	14.3912
OG0000360	1	0	1	0	132	0.80259	4	5	5	5	0.4375	0.451515	0.462121	0.513636	0.00110206	14.7999
OG0000361	1	1	1	0	201	1.10732	6	5	5	4	0.429519	0.389055	0.478607	0.485075	0.00203456	15.0956
OG0000362	1	1	1	1	540	0.704195	5	2	4	5	0.42	0.325	0.447685	0.504815	0.00563615	12.8439
OG0000365	0	0	0	1	12	1.3268	5	2	5	4	0.466667	0.333333	0.466667	0.395833	0.00412471	80.3292
OG0000366	1	1	1	1	375	0.48711	6	5	5	3	0.456	0.385067	0.523733	0.501333	0.00374355	16.0035
OG0000367	1	1	1	1	375	1.63381	2	2	5	3	0.452	0.288	0.509867	0.625778	0.0197664	161.002
OG0000369	1	1	1	1	1404	0.878266	5	5	4	2	0.471795	0.35641	0.432692	0.598291	0.010216	41.3006
OG0000370	1	1	1	1	732	0.459217	6	5	5	5	0.432377	0.370492	0.488798	0.427869	0.00233618	5.46362
OG0000371	0	1	1	0	369	0.767143	6	5	5	4	0.416441	0.348509	0.418428	0.558266	0.00776447	12.1309
OG0000374	1	1	1	1	426	0.362841	2	5	4	5	0.434272	0.374648	0.427817	0.440845	0.000918224	40.0545
OG0000376	1	1	0	0	321	1.18235	4	5	5	4	0.491433	0.409969	0.465421	0.447041	0.00117257	21.5866
OG0000378	1	1	1	1	1335	0.632795	4	4	4	3	0.464981	0.414419	0.508614	0.532335	0.00269467	13.2069
OG0000379	1	0	1	1	519	0.901576	6	5	5	5	0.48298	0.397688	0.522158	0.484008	0.00276751	10.7223
OG0000380	1	1	1	1	468	0.45656	6	5	4	5	0.390313	0.355128	0.388355	0.420085	0.000704875	16.269
OG0000382	0	1	1	0	90	0.557098	5	5	5	1	0.355556	0.333333	0.437778	0.411111	0.00233416	6.88618
OG0000383	1	1	0	0	405	1.21761	6	4	5	4	0.420576	0.427778	0.504198	0.414815	0.00175624	63.9263
OG0000384	1	1	1	1	480	1.38418	6	5	5	4	0.484375	0.357917	0.46625	0.544271	0.00603825	90.7307
OG0000388	1	1	1	0	552	0.433146	6	5	5	5	0.43901	0.390217	0.513768	0.461594	0.00263009	9.87715
OG0000390	1	0	1	1	585	1.49253	5	2	3	5	0.438974	0.332479	0.39943	0.550427	0.0083426	24.4848
OG0000391	1	1	1	0	405	0.636769	6	5	5	5	0.403704	0.368395	0.457778	0.425679	0.00141289	8.3633
OG0000393	1	1	1	1	363	1.37831	6	5	3	5	0.497245	0.414876	0.501377	0.488705	0.00166404	19.5677
OG0000394	1	1	1	1	2424	0.692933	6	5	5	3	0.410685	0.334736	0.404868	0.494774	0.00429059	16.5663
OG0000395	1	1	1	1	771	0.258677	5	5	4	5	0.468482	0.446433	0.517185	0.536187	0.00173872	7.78455
OG0000396	0	1	1	1	201	1.20986	6	5	5	5	0.384743	0.366169	0.41393	0.488557	0.00290029	13.4727
OG0000397	1	1	1	1	960	1.16838	6	5	5	5	0.438542	0.393125	0.43625	0.476875	0.0011718	26.2465
OG0000398	1	1	1	1	2574	0.772682	2	5	3	2	0.554779	0.406682	0.500907	0.572455	0.00555211	13.3359
OG0000400	1	0	1	1	1281	0.695206	6	5	5	5	0.465912	0.384856	0.391257	0.462763	0.00194811	9.75987
OG0000406	1	0	1	0	159	0.75196	4	5	4	5	0.419811	0.367296	0.496855	0.501887	0.00419632	11.6156
OG0000407	1	1	1	1	438	0.453601	6	5	5	5	0.527017	0.420548	0.539726	0.541096	0.00336937	8.09965
OG0000408	1	1	1	1	480	0.584134	6	5	5	5	0.492014	0.42625	0.461667	0.490417	0.000953888	43.8523
OG0000409	1	1	1	0	390	0.595522	5	5	5	5	0.448718	0.350256	0.444615	0.474872	0.00297863	12.4949
OG0000410	1	1	1	0	594	0.552358	6	5	5	5	0.475589	0.382828	0.46835	0.474074	0.00202765	16.9268
OG0000411	1	1	1	1	5898	0.559412	6	5	5	5	0.479202	0.365887	0.482333	0.548084	0.00572281	10.5899
OG0000412	0	0	0	0	213	0.765384	6	5	5	5	0.42723	0.359624	0.370892	0.397183	0.000906346	15.195
OG0000413	1	1	1	1	585	1.03566	4	5	4	4	0.45812	0.415385	0.544017	0.54188	0.00406438	18.2399
OG0000414	1	1	1	1	348	0.799341	6	5	5	5	0.414272	0.397701	0.520115	0.562069	0.00642361	15.4278
OG0000415	1	0	1	1	1128	0.566775	6	5	5	5	0.462323	0.388475	0.498936	0.553901	0.00481407	8.36211
OG0000416	1	0	1	1	2130	0.509878	6	5	5	5	0.461268	0.374178	0.442629	0.51061	0.0031906	8.18274
OG0000417	1	1	1	1	948	0.665886	6	5	5	3	0.447961	0.384177	0.465401	0.546765	0.00448226	13.8295
OG0000418	1	1	1	1	276	0.995134	5	5	5	5	0.489855	0.387681	0.502899	0.502174	0.00309546	19.7646
OG0000420	1	1	0	1	150	1.46495	3	3	1	3	0.453333	0.38	0.58	0.586667	0.010163	12.5327
OG0000421	1	1	1	1	501	0.486008	1	5	5	5	0.439122	0.335729	0.431936	0.434331	0.00247907	9.05992
OG0000422	1	1	1	1	996	0.683942	6	5	5	5	0.478079	0.42751	0.466667	0.529518	0.00176855	13.9371
OG0000424	1	1	1	1	1620	0.718943	6	5	5	4	0.429527	0.375432	0.46284	0.583488	0.00776859	7.39112
OG0000425	0	1	1	1	1713	0.428584	5	5	5	4	0.383071	0.362755	0.489901	0.441623	0.00333088	5.71675
OG0000426	1	1	1	1	564	0.51136	6	5	5	4	0.414303	0.358511	0.445745	0.539894	0.00577067	10.6576
OG0000427	0	1	1	1	489	0.277429	6	5	4	5	0.467621	0.413497	0.524029	0.477301	0.00205638	9.58733
OG0000428	1	1	1	0	276	0.935166	6	2	5	5	0.469807	0.306159	0.471739	0.631159	0.0176063	9.53172
OG0000429	1	1	1	1	777	0.772861	6	5	5	5	0.421278	0.358301	0.455856	0.416216	0.00163581	20.6826
OG0000430	1	0	1	1	621	0.377139	5	4	4	5	0.383575	0.350644	0.342995	0.509823	0.00599146	11.6263
OG0000431	1	1	1	0	363	0.331844	6	3	5	3	0.396694	0.382002	0.465014	0.471993	0.00213261	7.75531
OG0000435	1	1	1	0	177	0.9682	5	5	5	5	0.385311	0.344633	0.428249	0.39661	0.00119336	4.50166
OG0000436	0	1	0	0	345	0.301827	6	5	5	5	0.523188	0.434783	0.492174	0.564058	0.00296842	4.90468
OG0000439	1	0	1	1	138	0.734112	6	5	4	5	0.437198	0.382609	0.478261	0.45942	0.00171369	32.0304
OG0000440	1	1	0	0	327	0.437221	6	4	5	5	0.448012	0.364679	0.402446	0.533945	0.00531453	5.81593
OG0000442	1	1	1	1	429	1.30732	3	2	2	5	0.468531	0.405594	0.468531	0.486247	0.00125456	41.2782
OG0000443	1	1	1	1	444	0.481882	5	4	4	5	0.427928	0.386824	0.38795	0.439189	0.00073194	41.0788
OG0000445	0	1	0	0	87	0.935074	6	5	5	3	0.3659	0.347126	0.491954	0.425287	0.00427478	14.9897
OG0000448	1	0	0	0	30	0.223248	6	5	2	4	0.422222	0.353333	0.516667	0.475	0.0049723	54.3526
OG0000450	1	1	1	1	1140	0.81585	5	5	3	4	0.485789	0.415614	0.428947	0.573904	0.00518044	15.5857
OG0000454	1	1	1	1	1836	0.874047	6	5	4	5	0.422295	0.429847	0.55256	0.444989	0.00370001	24.7177
OG0000455	1	1	1	1	2076	0.902818	6	5	5	5	0.491731	0.441522	0.499326	0.61079	0.00509757	50.4701
OG0000456	1	1	1	0	687	0.538805	2	5	1	2	0.481805	0.427948	0.551674	0.547307	0.00347057	11.0067
OG0000459	1	1	1	0	492	0.478765	5	5	5	5	0.443496	0.397967	0.444715	0.456504	0.000666201	44.0291
OG0000460	1	0	1	1	273	0.663478	5	5	1	2	0.488645	0.386081	0.450549	0.549451	0.00469128	23.1822
OG0000461	1	1	1	1	777	0.407364	6	4	5	5	0.473187	0.390605	0.523037	0.503475	0.00340691	17.0333
OG0000462	1	0	1	1	183	0.374954	2	5	4	1	0.54918	0.422951	0.57377	0.644809	0.00855811	4.49936
OG0000463	1	1	1	1	855	0.325158	6	5	4	5	0.482651	0.414269	0.522515	0.647953	0.00963752	7.98451
OG0000464	1	1	1	1	531	0.383519	6	5	5	5	0.393911	0.369868	0.426365	0.425612	0.000744682	14.0935
OG0000466	1	1	1	0	333	0.87553	5	5	5	3	0.406006	0.34955	0.466066	0.515516	0.00519608	21.2818
OG0000467	1	0	1	1	1794	0.544422	5	5	5	5	0.440245	0.382609	0.414381	0.533556	0.0042246	7.54599
OG0000468	1	0	1	1	207	0.997379	3	5	5	4	0.441224	0.41256	0.510145	0.434783	0.00177577	12.113
OG0000470	1	1	1	1	504	1.16737	6	5	5	5	0.385913	0.329365	0.373016	0.472222	0.00358073	13.1797
OG0000471	1	1	1	1	441	1.0236	2	5	1	5	0.390023	0.369615	0.455782	0.503855	0.00378791	11.6429
OG0000472	1	1	1	1	558	1.31587	6	5	4	4	0.440263	0.354839	0.459229	0.575717	0.00827156	16.5904
OG0000475	1	0	1	1	336	1.00408	6	4	5	5	0.46627	0.358631	0.476786	0.408929	0.00300664	31.7638
OG0000476	1	0	1	0	504	0.73212	4	3	2	2	0.369544	0.381614	0.459325	0.424603	0.00169424	35.5545
OG0000477	1	1	1	1	120	0.467864	1	4	4	1	0.616667	0.4	0.570833	0.6	0.00994647	7.22303
OG0000478	1	0	1	1	420	0.373091	4	5	5	4	0.425	0.34619	0.469048	0.47619	0.00356804	7.59352
OG0000479	1	0	1	1	228	1.46119	6	3	5	4	0.52193	0.369883	0.537719	0.626096	0.0113203	139.977
OG0000480	1	1	1	0	600	0.450361	6	4	5	5	0.475278	0.405417	0.531667	0.455	0.0027289	15.4054
OG0000481	1	1	1	1	735	1.05748	5	4	4	2	0.453333	0.407143	0.506122	0.472109	0.00170394	26.1144
OG0000482	1	1	1	1	327	0.725935	1	2	5	5	0.46789	0.438838	0.506422	0.540061	0.0019569	22.0212
OG0000483	1	1	1	1	2052	0.48152	6	5	5	4	0.447287	0.408869	0.521248	0.522539	0.00318002	5.64739
OG0000484	1	0	1	1	474	0.559232	4	5	5	5	0.530063	0.397046	0.524473	0.497468	0.00381987	10.286
OG0000485	1	1	1	1	774	0.313136	1	4	5	5	0.55168	0.397933	0.463049	0.489406	0.00405613	9.27418
OG0000486	1	1	1	1	2463	0.533471	6	5	5	5	0.412573	0.395534	0.453187	0.423305	0.000586926	7.83108
OG0000487	1	1	1	1	1227	1.24186	5	4	4	4	0.407009	0.355746	0.474531	0.539731	0.00641783	13.8495
OG0000488	1	0	1	1	333	1.39893	5	5	4	2	0.422823	0.366967	0.412913	0.551051	0.00622839	90.667
OG0000490	1	0	1	0	735	0.395014	3	5	2	5	0.44898	0.456054	0.457823	0.523537	0.00121355	5.46063
OG0000491	1	1	1	1	312	1.18154	1	5	4	4	0.419872	0.369872	0.419071	0.507212	0.00326504	9.09019
OG0000493	1	1	1	1	672	0.475046	5	5	5	5	0.471131	0.425595	0.511012	0.542857	0.00257243	9.71451
OG0000496	1	1	1	1	369	0.450329	1	5	4	5	0.417344	0.395664	0.502033	0.468293	0.00233046	19.3279
OG0000497	0	0	0	1	54	1.44555	5	5	5	5	0.351852	0.348148	0.37037	0.537037	0.00821674	4.30786
OG0000499	1	0	1	1	342	0.828139	5	5	4	5	0.449123	0.37076	0.429094	0.423977	0.0011196	32.8045
OG0000500	1	1	1	1	471	0.662543	1	2	4	5	0.399151	0.314225	0.425159	0.467091	0.00416146	12.3492
OG0000501	1	0	1	1	366	0.691567	6	5	5	5	0.440346	0.37541	0.452459	0.529508	0.0039944	18.8642
OG0000502	1	0	1	1	378	0.482368	4	5	4	5	0.398148	0.378307	0.491402	0.451852	0.00264481	25.9695
OG0000503	0	0	0	1	282	0.873544	6	5	4	5	0.384161	0.329787	0.39273	0.422695	0.00150053	5.13942
OG0000504	1	1	1	1	1323	0.861518	5	5	5	3	0.445351	0.421164	0.483749	0.601663	0.00640776	13.6949
OG0000506	1	1	1	1	849	0.851392	4	4	4	3	0.469081	0.423734	0.47821	0.548096	0.00264172	26.6458
OG0000507	1	1	1	1	2289	0.824035	5	4	4	3	0.479074	0.409567	0.508847	0.531964	0.0028239	22.7958
OG0000508	1	1	0	1	846	0.625732	6	4	5	4	0.430063	0.361407	0.448463	0.501478	0.0033468	14.7183
OG0000509	1	1	1	1	339	0.944052	5	5	4	5	0.420649	0.361062	0.438053	0.427139	0.00119238	19.9265
OG0000510	1	1	1	1	540	0.755242	4	5	5	4	0.418056	0.367778	0.445556	0.519444	0.00400629	16.0737
OG0000511	0	1	1	1	237	1.08714	5	4	3	5	0.348523	0.336498	0.360056	0.421941	0.00144608	7.81758
OG0000512	1	1	1	1	1500	0.869946	6	3	4	4	0.440222	0.407333	0.408667	0.637167	0.0121585	18.56
OG0000513	1	1	1	1	693	0.75884	5	5	4	4	0.422799	0.35873	0.474747	0.520563	0.0048425	11.7863
OG0000514	1	1	1	1	144	0.952401	3	3	3	5	0.418981	0.340278	0.421296	0.525	0.00574003	7.67133
OG0000518	1	1	1	1	759	0.752269	6	5	4	5	0.435661	0.372332	0.483202	0.451647	0.0021754	32.2964
OG0000519	1	1	1	1	399	1.03923	5	5	5	5	0.370927	0.33985	0.445113	0.442607	0.00277107	19.0053
OG0000520	1	0	1	1	618	1.06055	6	5	5	5	0.436354	0.381877	0.427508	0.345631	0.00178137	21.2784
OG0000522	1	1	0	1	378	1.18614	6	5	5	4	0.493386	0.393122	0.510053	0.650794	0.0112486	15.97
OG0000524	1	1	0	1	1566	0.840389	6	5	5	4	0.434227	0.367178	0.454406	0.548531	0.00561049	15.4086
OG0000525	1	1	1	1	483	0.577198	5	5	3	2	0.445549	0.381366	0.498965	0.575569	0.0067742	11.4992
OG0000526	1	1	1	1	1764	0.942375	6	3	4	5	0.503023	0.441988	0.44657	0.568934	0.00353049	19.0828
OG0000527	1	1	1	0	270	0.64545	6	5	4	3	0.481481	0.452593	0.562037	0.591358	0.00429086	13.5174
OG0000528	1	1	1	1	1338	0.973257	6	5	4	5	0.515944	0.418535	0.543161	0.483558	0.00288254	25.1687
OG0000529	1	1	1	0	207	0.308695	6	5	2	5	0.454106	0.378744	0.386473	0.495652	0.00313558	18.5181
OG0000532	1	1	1	1	1110	0.709188	1	4	3	4	0.409009	0.418243	0.53033	0.403153	0.00365031	12.4304
OG0000533	1	1	1	1	735	1.30857	6	2	5	5	0.373923	0.301361	0.516463	0.428027	0.00822036	34.9215
OG0000534	1	1	1	0	1044	1.10747	6	4	5	3	0.458972	0.40182	0.545785	0.639208	0.0107579	16.2727
OG0000535	1	1	1	1	531	0.463518	6	4	5	5	0.435028	0.404426	0.487006	0.509981	0.00231212	9.33188
OG0000536	1	1	1	1	435	0.584068	6	5	5	5	0.454406	0.411034	0.471724	0.465287	0.000747288	10.5163
OG0000537	1	1	1	1	1446	0.473741	6	5	5	5	0.456662	0.408852	0.450622	0.563624	0.00435262	21.386
OG0000538	1	0	1	1	894	0.60381	4	5	4	3	0.488255	0.422595	0.500559	0.548844	0.00270686	5.75545
OG0000539	1	1	1	1	615	0.46082	5	5	5	5	0.475122	0.377236	0.407154	0.601951	0.00996874	7.0226
OG0000540	1	1	1	1	393	0.811828	1	5	4	5	0.409669	0.315013	0.409033	0.433079	0.00273883	10.3468
OG0000541	1	1	1	1	843	0.451972	2	5	3	3	0.478055	0.436773	0.548043	0.547252	0.00299814	13.3539
OG0000542	1	1	1	1	1599	1.14109	6	4	5	4	0.488534	0.413071	0.493433	0.656504	0.0105202	12.7048
OG0000543	1	1	1	1	90	1.10651	6	5	5	4	0.381481	0.402222	0.468889	0.438889	0.00150456	17.378
OG0000544	1	1	1	1	783	0.659399	6	5	5	5	0.445934	0.391826	0.48046	0.512644	0.00267153	23.5727
OG0000545	1	0	1	1	570	0.69112	6	5	5	4	0.419591	0.417544	0.507719	0.555702	0.00465155	18.7124
OG0000547	1	1	1	1	195	0.74168	1	5	5	5	0.451282	0.367179	0.464615	0.547692	0.00546053	7.55876
OG0000548	0	1	1	1	687	0.455833	5	5	4	5	0.430859	0.367103	0.487627	0.438719	0.00244967	6.44201
OG0000550	1	0	1	1	165	1.19077	6	5	4	3	0.525253	0.443636	0.50303	0.561616	0.00244638	40.1384
OG0000552	1	1	1	0	351	0.498914	5	5	4	5	0.42963	0.411396	0.410256	0.586325	0.00723855	7.67861
OG0000553	1	0	1	1	561	0.908911	6	5	5	5	0.405229	0.348307	0.501961	0.552228	0.00849387	7.77781
OG0000554	0	1	1	1	3006	1.34247	5	5	1	3	0.467199	0.385695	0.542582	0.39898	0.0051992	20.6017
OG0000555	1	1	1	0	219	0.76417	3	5	4	2	0.473364	0.454795	0.535388	0.589041	0.00374743	17.5467
OG0000556	1	1	1	0	165	0.75686	6	5	5	5	0.407071	0.312727	0.406061	0.475152	0.00445025	28.0544
OG0000557	1	1	1	0	366	0.553726	5	1	5	4	0.408197	0.346995	0.466667	0.407787	0.00238738	42.7729
OG0000559	1	1	1	1	1119	0.80395	5	3	5	4	0.441466	0.397081	0.494549	0.603887	0.00794939	7.61713
OG0000561	1	1	1	1	1134	1.08196	5	5	3	5	0.409171	0.34903	0.460905	0.435273	0.00229881	14.1138
OG0000563	1	0	1	1	612	0.529904	6	5	5	4	0.421841	0.402614	0.400327	0.493056	0.00189063	13.2632
OG0000564	1	1	1	1	888	0.801626	6	5	5	5	0.418544	0.385586	0.526577	0.403153	0.00403455	32.4918
OG0000566	1	1	1	0	675	0.97644	6	5	3	4	0.482716	0.402074	0.485926	0.553704	0.00384743	19.3719
OG0000567	1	0	1	1	684	0.69183	4	5	5	5	0.460526	0.410234	0.511988	0.588596	0.0058013	16.7884
OG0000568	0	0	0	0	42	0.392956	4	4	2	4	0.303571	0.303571	0.428571	0.410714	0.00454401	18.6328
OG0000570	1	1	1	1	432	0.623032	6	4	3	5	0.482253	0.404514	0.475309	0.453704	0.00123375	20.2661
OG0000575	1	1	0	0	468	0.628205	6	3	5	5	0.502493	0.381766	0.479915	0.487179	0.00300974	7.4848
OG0000576	1	1	1	0	477	0.563652	6	5	5	5	0.43536	0.386164	0.437736	0.537526	0.0040327	14.4491
OG0000577	0	1	1	0	168	1.30111	5	5	5	5	0.457143	0.340476	0.485714	0.442857	0.00400369	7.98592
OG0000578	1	1	1	1	1029	0.894878	5	4	5	5	0.509621	0.440476	0.479495	0.45034	0.000972712	30.0482
OG0000580	1	0	1	1	591	0.801983	6	5	5	5	0.433164	0.402707	0.389171	0.442978	0.000638292	13.2019
OG0000581	1	1	0	1	336	0.595545	6	5	5	5	0.491567	0.416071	0.520833	0.485119	0.00196799	20.0213
OG0000582	1	1	1	1	2565	0.72887	5	4	5	4	0.411462	0.412573	0.504951	0.366569	0.00337971	30.3483
OG0000583	1	1	1	1	402	0.833484	3	5	3	5	0.363184	0.357711	0.457711	0.48209	0.00409734	57.5587
OG0000584	1	1	0	1	354	0.256137	3	5	4	3	0.49435	0.403955	0.554379	0.548023	0.00483989	14.5821
OG0000585	1	1	1	1	807	0.460714	6	5	5	5	0.446303	0.404957	0.469888	0.542007	0.00330211	15.1441
OG0000586	1	1	1	1	1389	1.09351	4	4	5	5	0.528798	0.441325	0.517783	0.500216	0.0015177	16.9963
OG0000588	1	0	1	1	411	1.32928	6	5	5	5	0.480535	0.403893	0.486618	0.594161	0.00611936	28.8306
OG0000590	1	1	0	1	471	0.659282	6	5	5	5	0.457183	0.405096	0.448832	0.604246	0.00751149	7.99581
OG0000591	1	1	1	1	1071	0.401565	6	5	4	3	0.460162	0.39085	0.399393	0.477124	0.00186193	23.9252
OG0000592	1	0	1	1	372	0.702621	6	5	5	5	0.432796	0.376882	0.439247	0.478495	0.00175095	8.74345
OG0000593	1	0	1	1	546	0.573685	6	5	5	5	0.411172	0.359707	0.397436	0.564835	0.00816444	7.45156
OG0000594	1	0	1	1	2028	0.435921	6	5	5	4	0.503287	0.436686	0.514497	0.543146	0.00202991	6.60244
OG0000595	0	1	1	1	381	0.690788	4	3	4	4	0.477034	0.403325	0.506562	0.481627	0.00197808	20.1462
OG0000597	0	1	0	1	282	0.629482	4	5	5	1	0.343085	0.29078	0.334043	0.368794	0.00105367	6.43416
OG0000598	1	1	1	1	279	0.840803	6	4	4	5	0.442652	0.395161	0.50448	0.544803	0.0043735	30.9164
OG0000599	1	1	1	1	1389	1.18882	6	5	5	5	0.448284	0.40216	0.45486	0.549028	0.00379461	14.9811
OG0000601	1	1	0	1	252	1.04812	5	5	5	5	0.407143	0.394444	0.418254	0.621429	0.011631	17.1958
OG0000602	1	1	1	1	633	1.22805	2	5	5	4	0.563191	0.452133	0.509005	0.540284	0.00231487	18.1621
OG0000603	1	0	1	0	144	0.373826	6	5	5	5	0.47338	0.425	0.420833	0.654167	0.0120637	16.4918
OG0000604	0	1	1	0	765	0.385685	3	5	5	5	0.463617	0.39817	0.504837	0.456209	0.00192902	8.86978
OG0000605	1	1	1	0	516	0.896679	2	5	3	5	0.487403	0.420155	0.505168	0.425581	0.00185421	55.2662
OG0000606	1	1	1	1	696	0.72216	6	5	5	5	0.511494	0.395977	0.483908	0.608908	0.00769093	8.46661
OG0000607	1	1	1	1	582	0.997855	5	5	5	5	0.503436	0.430241	0.475601	0.56323	0.0030942	27.2086
OG0000609	1	0	1	1	354	0.766393	6	5	5	3	0.455744	0.366667	0.487006	0.461394	0.00275455	20.7
OG0000610	1	1	1	1	1359	0.951015	6	5	5	5	0.459652	0.352612	0.431052	0.502134	0.00397019	12.369
OG0000614	0	0	1	0	141	0.776181	4	1	4	4	0.336879	0.304965	0.452128	0.485816	0.00766514	6.70647
OG0000615	1	1	1	1	1041	0.91564	6	3	5	5	0.45277	0.372078	0.479539	0.483766	0.00268569	33.8837
OG0000616	1	1	1	1	204	0.534846	5	5	4	4	0.478431	0.376471	0.444853	0.504902	0.0030834	36.2337
OG0000618	1	1	1	1	834	0.358043	1	5	5	5	0.443645	0.384412	0.441007	0.527338	0.00346698	8.68991
OG0000619	1	1	1	1	2001	0.605596	6	1	5	4	0.430868	0.365317	0.425587	0.565092	0.0071121	18.9715
OG0000620	1	1	1	1	909	1.38369	3	5	3	1	0.450312	0.418702	0.513385	0.649065	0.0104101	11.2821
OG0000621	1	1	1	1	756	0.656807	6	5	5	5	0.40851	0.342857	0.423545	0.474868	0.00295925	26.8041
OG0000623	1	1	1	1	726	0.755981	3	4	3	4	0.459137	0.367769	0.500459	0.461088	0.00316041	27.9475
OG0000624	1	0	1	0	102	0.53631	6	4	5	5	0.372549	0.360294	0.429412	0.486275	0.00334989	25.663
OG0000625	1	0	0	0	33	0.415443	3	2	5	5	0.515152	0.454545	0.545455	0.575758	0.0026783	189.044
OG0000626	1	1	0	1	204	1.10272	6	5	5	5	0.40768	0.370588	0.416667	0.511765	0.00361566	5.43344
OG0000627	1	1	1	1	747	0.724219	6	5	3	5	0.46631	0.390629	0.392236	0.604016	0.0100471	11.9989
OG0000628	1	1	0	1	234	0.50439	6	5	5	5	0.470798	0.395726	0.426496	0.403419	0.00113973	32.4182
OG0000629	1	1	1	1	501	0.656007	6	5	1	5	0.406188	0.401996	0.43513	0.435928	0.000332465	36.4606
OG0000630	1	1	1	0	585	1.04953	6	5	5	5	0.470655	0.402735	0.463248	0.569915	0.00479242	21.3458
OG0000631	1	0	1	0	48	0.700965	6	5	1	5	0.361111	0.308333	0.270833	0.404167	0.00342978	68.2807
OG0000632	1	1	1	1	357	0.741251	5	5	5	5	0.494118	0.377591	0.412885	0.545658	0.00582955	14.5352
OG0000634	1	1	1	1	705	0.669332	6	5	5	5	0.402837	0.388936	0.462128	0.419858	0.00100819	17.3505
OG0000637	1	1	1	1	1065	0.626828	6	5	5	5	0.4241	0.359812	0.442817	0.429859	0.00137339	26.1197
OG0000638	1	1	1	0	258	0.934858	3	5	5	2	0.489664	0.388372	0.49845	0.511628	0.00319187	10.5416
OG0000639	1	1	1	1	1362	0.679648	6	5	5	4	0.432942	0.372687	0.482673	0.54185	0.00518164	13.5039
OG0000640	1	1	1	1	885	0.603365	4	4	4	5	0.441525	0.387288	0.474294	0.610169	0.00901371	6.50549
OG0000641	1	1	0	0	18	1.0548	5	1	5	2	0.577778	0.333333	0.533333	0.527778	0.011839	143.837
OG0000644	1	1	1	0	474	0.845664	5	5	2	3	0.436287	0.372996	0.50211	0.575246	0.00754772	28.2723
OG0000645	1	1	1	1	471	0.616936	6	5	5	5	0.485138	0.399151	0.474735	0.53121	0.00299723	12.8715
OG0000647	1	1	1	1	420	0.631136	5	5	3	3	0.455238	0.377143	0.484921	0.498413	0.0029457	12.4011
OG0000650	1	1	1	1	432	0.464453	5	5	4	5	0.566204	0.561574	0.571759	0.548611	9.74509e-05	7.63823
OG0000651	1	0	1	1	639	0.458572	6	5	5	5	0.457225	0.386228	0.504538	0.543036	0.00455921	15.9669
OG0000653	0	1	1	1	519	0.886391	5	5	3	4	0.459345	0.420424	0.435453	0.592486	0.00619187	84.6137
OG0000654	1	1	0	1	669	0.704293	2	5	4	3	0.386398	0.362332	0.490284	0.557549	0.00830584	9.46765
OG0000655	1	0	0	0	51	0.618605	5	2	3	5	0.45098	0.245098	0.444444	0.443137	0.010121	25.5368
OG0000656	1	1	0	1	411	1.25666	3	5	3	2	0.400649	0.381509	0.413625	0.50365	0.00293319	44.919
OG0000657	1	1	1	1	639	0.703305	6	5	5	5	0.393584	0.381221	0.446635	0.435368	0.00100427	11.633
OG0000658	1	1	1	1	1539	0.55499	6	5	4	5	0.409573	0.378428	0.457602	0.530734	0.00439759	6.13103
OG0000659	1	1	1	1	2709	0.937441	6	5	5	5	0.433432	0.410631	0.426726	0.549428	0.00404994	12.44
OG0000660	1	0	1	1	438	0.746139	6	5	5	5	0.390791	0.344749	0.425114	0.450685	0.00210167	7.01593
OG0000661	1	1	1	1	678	1.08057	5	5	5	5	0.503835	0.420354	0.524779	0.621239	0.00681294	30.8535
OG0000662	1	1	1	1	183	1.50925	5	1	3	4	0.406557	0.15847	0.395264	0.396175	0.0145299	116.482
OG0000664	1	1	1	0	162	1.53219	1	4	4	1	0.648148	0.445988	0.510802	0.604938	0.0083273	35.9406
OG0000666	1	1	1	1	339	1.67679	1	4	4	3	0.474926	0.368732	0.525074	0.514258	0.00508973	20.1185
OG0000667	1	1	1	1	699	0.458823	1	5	5	5	0.413448	0.375393	0.477825	0.502718	0.00340712	22.5433
OG0000668	1	0	1	1	318	1.0543	6	4	5	3	0.462264	0.390723	0.513836	0.572327	0.00595413	31.4858
OG0000669	1	0	1	1	708	0.763618	6	4	5	4	0.445857	0.408898	0.396893	0.426201	0.000454355	22.6269
OG0000670	1	0	0	1	540	0.765504	6	5	5	5	0.393519	0.347778	0.407407	0.483333	0.00317063	7.44251
OG0000671	1	1	1	1	408	0.921316	5	1	5	2	0.391176	0.348039	0.409804	0.474265	0.0027512	8.53001
OG0000672	1	1	1	1	663	0.821641	5	5	5	3	0.471493	0.392157	0.492006	0.522373	0.003096	24.9507
OG0000673	1	0	1	1	495	0.931099	6	5	5	5	0.479125	0.393131	0.410505	0.665455	0.0155236	13.3952
OG0000674	1	1	1	1	318	0.656132	6	5	5	5	0.454927	0.384906	0.449686	0.476101	0.00154912	44.0926
OG0000675	1	1	1	1	2100	0.935467	6	5	5	5	0.430079	0.394476	0.468571	0.537714	0.00376021	16.6036
OG0000676	1	1	1	1	558	0.905774	5	5	5	4	0.473835	0.440502	0.499642	0.459677	0.00061999	22.632
OG0000677	1	1	0	1	153	0.617482	6	5	3	5	0.540305	0.437908	0.533769	0.579085	0.00360044	13.9774
OG0000678	1	1	1	1	429	1.30698	5	4	5	5	0.44662	0.363636	0.453147	0.393939	0.00184501	35.5194
OG0000679	0	0	1	1	834	0.409849	6	5	5	5	0.492406	0.396643	0.471223	0.556595	0.00434789	10.7232
OG0000680	0	1	1	0	147	1.21797	6	5	4	3	0.365079	0.360544	0.445578	0.333333	0.00233988	186.204
OG0000683	1	1	1	1	987	0.449617	6	4	5	5	0.461837	0.409828	0.421074	0.417224	0.000546081	9.61651
OG0000684	1	0	0	1	351	1.38536	3	4	4	3	0.436847	0.337607	0.494302	0.478632	0.00496524	12.8718
OG0000685	1	1	1	1	255	0.85255	6	5	5	4	0.443791	0.378824	0.430588	0.443137	0.000947401	21.1723
OG0000686	1	1	1	1	1569	1.01412	6	5	4	5	0.434778	0.404844	0.476737	0.473168	0.00116499	47.5291
OG0000687	1	1	1	1	1269	0.558889	6	5	5	5	0.441686	0.378093	0.455477	0.538534	0.0043535	9.54829
OG0000688	1	1	1	1	615	0.406113	1	4	2	4	0.452033	0.397561	0.529268	0.502033	0.00336962	8.82576
OG0000689	1	0	1	1	582	0.555999	4	4	5	4	0.454038	0.391323	0.538488	0.578608	0.00707714	10.3239
OG0000691	1	1	1	1	1209	0.556775	5	5	5	4	0.46038	0.412572	0.444003	0.434243	0.000399148	11.3358
OG0000692	1	1	1	1	1665	0.681509	6	5	5	5	0.394194	0.375255	0.399399	0.383544	0.000116855	13.894
OG0000694	1	1	0	1	1218	0.758928	6	5	5	5	0.475643	0.424795	0.491626	0.432841	0.00105498	21.5556
OG0000695	1	0	1	1	1308	1.4273	6	5	5	5	0.501784	0.355199	0.509939	0.423242	0.00531778	19.3363
OG0000700	1	1	1	1	234	0.738825	5	3	5	5	0.383761	0.378917	0.438462	0.530769	0.00497936	28.0793
OG0000703	1	1	1	1	66	1.18773	2	5	5	5	0.477273	0.336364	0.415152	0.554545	0.00857725	51.8273
OG0000704	1	1	1	1	813	0.590251	5	5	5	3	0.463469	0.395818	0.41353	0.466995	0.00127677	19.1374
OG0000705	1	1	1	1	387	0.609554	6	5	5	5	0.408269	0.397416	0.47907	0.487339	0.0021837	8.26693
OG0000706	1	1	1	0	993	0.681568	6	5	5	5	0.465425	0.405237	0.47714	0.456193	0.00100421	18.4815
OG0000708	1	1	1	1	417	0.627758	6	5	5	5	0.431255	0.393765	0.481055	0.498321	0.00226943	17.0468
OG0000710	0	1	0	1	219	0.469016	6	5	5	5	0.49239	0.380822	0.421005	0.540639	0.00511166	13.4689
OG0000713	1	1	1	1	309	0.75336	5	5	5	5	0.460194	0.363107	0.435599	0.475081	0.00246705	22.6063
OG0000714	1	0	1	1	495	0.81331	6	5	5	5	0.459596	0.377778	0.503434	0.495758	0.00330762	28.524
OG0000715	1	1	1	1	984	1.33679	4	2	5	2	0.424289	0.3125	0.387195	0.564024	0.0111259	33.8926
OG0000716	1	1	1	1	222	1.15965	6	4	5	3	0.506006	0.448198	0.473874	0.57958	0.00324011	13.3303
OG0000717	1	1	0	1	225	0.450905	1	5	5	5	0.391111	0.377778	0.390222	0.443556	0.000854584	15.586
OG0000718	1	0	1	1	81	1.41079	1	3	3	5	0.444444	0.407407	0.497942	0.587654	0.00612305	27.759
OG0000719	1	1	1	1	1422	1.32041	5	4	2	4	0.495077	0.387482	0.413502	0.597574	0.00895288	27.6413
OG0000720	0	1	1	0	354	0.402439	6	5	5	4	0.392655	0.328249	0.415819	0.50565	0.00538848	44.903
OG0000721	1	1	0	1	372	0.502817	5	5	5	5	0.451613	0.366129	0.413441	0.537097	0.00523594	12.8124
OG0000722	1	0	1	0	213	0.650405	5	5	5	4	0.397183	0.4	0.437559	0.45892	0.000899012	6.45551
OG0000724	1	1	1	1	1029	0.549803	5	5	5	4	0.452089	0.406414	0.417298	0.554422	0.00454968	8.8525
OG0000725	1	1	1	1	120	0.587268	6	5	4	5	0.468056	0.366667	0.441667	0.538333	0.00502949	10.4283
OG0000726	1	0	1	0	21	0.376855	3	3	1	4	0.31746	0.412698	0.47619	0.535714	0.0087173	120.508
OG0000727	1	1	1	1	612	1.09376	5	5	4	5	0.457516	0.386275	0.493873	0.496405	0.00263517	24.852
OG0000728	1	0	1	0	141	1.08962	6	5	5	5	0.407801	0.377305	0.364539	0.421277	0.000691573	44.1359
OG0000729	1	1	1	1	1350	0.447744	6	5	5	5	0.439877	0.344593	0.403852	0.502815	0.0043898	25.1302
OG0000730	1	0	1	1	735	0.335826	5	5	3	3	0.474014	0.36898	0.487528	0.444444	0.00280784	10.4211
OG0000731	1	0	1	1	318	0.439463	5	5	4	5	0.503145	0.396855	0.458333	0.518239	0.00296963	14.2024
OG0000732	1	1	0	1	507	0.438166	5	5	5	5	0.485207	0.427613	0.528994	0.439448	0.00214707	16.175
OG0000733	1	0	1	1	657	0.673873	6	4	5	5	0.524353	0.356164	0.442922	0.569559	0.00883856	5.99182
OG0000734	1	0	1	1	1089	0.680365	6	5	5	5	0.470462	0.437649	0.520478	0.528007	0.00183096	14.3442
OG0000735	1	0	1	1	1464	0.666029	6	5	4	4	0.417691	0.345902	0.412398	0.398736	0.00107841	26.6188
OG0000741	1	1	1	1	921	0.372635	1	5	5	5	0.40608	0.366775	0.446471	0.407818	0.00105911	17.351
OG0000743	0	1	0	1	396	0.541372	6	5	5	5	0.457492	0.389394	0.467172	0.520707	0.00290715	34.0846
OG0000744	1	1	1	1	405	1.33058	4	5	5	5	0.479012	0.414815	0.527901	0.473086	0.00214461	17.3779
OG0000746	1	1	1	1	1050	0.331197	6	5	5	5	0.413968	0.39181	0.408571	0.521333	0.003485	4.73898
OG0000747	1	1	1	0	360	0.962262	6	4	5	5	0.462037	0.397222	0.511111	0.511111	0.00291324	17.2772
OG0000749	1	1	1	1	1116	0.614977	6	5	5	5	0.397849	0.371685	0.479749	0.428136	0.00215317	44.0061
OG0000750	1	1	1	1	564	0.665513	6	5	5	5	0.409279	0.41383	0.480496	0.474113	0.00145129	10.4658
OG0000751	1	0	1	1	984	0.567659	6	5	5	5	0.481199	0.355691	0.484959	0.57378	0.00804168	10.8169
OG0000753	1	0	1	1	552	0.447046	6	5	5	5	0.451691	0.407246	0.442391	0.553623	0.00395716	9.17479
OG0000754	1	1	0	1	417	0.358501	6	5	5	5	0.486811	0.369784	0.426859	0.58753	0.00865999	11.1374
OG0000755	1	1	1	0	219	0.470304	5	5	4	4	0.491324	0.370776	0.473744	0.543379	0.00523281	12.9422
OG0000756	1	1	1	1	438	0.927601	6	5	5	5	0.399543	0.370776	0.396804	0.421461	0.000430819	10.8347
OG0000757	0	1	1	1	456	1.02212	6	5	5	5	0.46345	0.419298	0.452193	0.489474	0.000845821	9.84381
OG0000759	1	1	1	1	744	0.811629	6	3	5	5	0.509633	0.433692	0.51586	0.448925	0.00174628	22.0879
OG0000760	1	0	1	1	522	0.585624	6	5	5	5	0.528416	0.41341	0.471648	0.578927	0.00510808	11.4628
OG0000762	1	1	0	1	189	0.974788	6	5	5	5	0.417108	0.391534	0.447619	0.575661	0.00668061	11.9313
OG0000763	1	1	1	1	435	0.497478	1	5	5	5	0.404598	0.427586	0.491034	0.484598	0.00180977	25.0775
OG0000765	1	1	0	1	255	0.696133	2	5	4	2	0.513725	0.412549	0.537255	0.517647	0.00314894	11.9312
OG0000766	0	1	0	1	189	0.694817	6	4	5	5	0.501764	0.406085	0.518519	0.526984	0.00311675	9.83523
OG0000768	1	1	1	1	552	0.448565	6	1	5	5	0.468599	0.346014	0.432971	0.46413	0.00323333	14.3244
OG0000770	1	0	1	1	285	0.350928	6	5	5	5	0.507018	0.374737	0.524912	0.477895	0.00450595	7.61257
OG0000775	1	0	0	1	189	1.27928	6	5	5	4	0.418871	0.355556	0.499471	0.424603	0.00346853	35.6929
OG0000776	1	1	1	1	1260	1.25867	6	5	5	3	0.460847	0.42381	0.492857	0.488624	0.00101287	18.43
OG0000777	1	0	1	1	174	1.04231	3	4	4	4	0.480843	0.428161	0.489943	0.484195	0.000821608	24.844
OG0000778	1	1	1	0	564	0.811553	6	5	4	4	0.430556	0.349291	0.394947	0.506206	0.00439001	21.9887
OG0000779	1	1	1	1	624	0.807621	4	5	5	4	0.454728	0.38109	0.515385	0.481971	0.00326439	10.6808
OG0000780	1	1	1	1	1680	1.08554	4	1	5	4	0.482738	0.314286	0.50381	0.476488	0.00765289	22.3064
OG0000782	1	1	1	1	1635	0.679749	4	3	5	5	0.401835	0.384709	0.387768	0.561835	0.00731444	11.2589
OG0000783	1	1	1	1	2238	0.455282	6	5	5	5	0.410783	0.431457	0.504826	0.414924	0.00191893	12.9579
OG0000784	1	0	0	0	42	0.958288	3	1	5	4	0.380952	0.285714	0.404762	0.297619	0.00353127	5.59199
OG0000785	0	1	1	0	153	0.70673	4	4	5	5	0.447712	0.496732	0.522876	0.524183	0.00127825	7.46534
OG0000786	1	1	0	1	222	0.864939	6	5	5	4	0.477477	0.371171	0.45045	0.655405	0.0143976	10.8336
OG0000787	1	1	1	1	1152	0.604026	6	5	5	5	0.4239	0.370833	0.468576	0.476736	0.00236995	9.33535
OG0000788	0	1	1	1	780	0.671045	3	5	5	2	0.471368	0.37359	0.441538	0.544231	0.00500337	10.9229
OG0000790	1	1	1	1	429	0.674018	3	5	4	1	0.508936	0.409324	0.536131	0.587413	0.00560383	79.0648
OG0000791	1	0	1	1	261	0.537439	6	5	5	5	0.512771	0.435249	0.529502	0.54023	0.00225527	17.6947
OG0000792	1	1	0	1	411	1.23942	5	5	5	3	0.483212	0.411192	0.481752	0.592052	0.00557418	12.9072
OG0000793	1	1	1	1	435	0.414076	4	2	5	5	0.381034	0.285057	0.414253	0.489195	0.00716616	12.7051
OG0000794	1	0	1	0	132	0.567964	6	5	1	5	0.489899	0.35303	0.462121	0.486364	0.00414862	23.9315
OG0000795	1	1	1	0	774	0.591436	6	5	4	5	0.442937	0.439535	0.511628	0.430491	0.00139561	19.0793
OG0000796	1	1	1	1	1587	0.804935	6	5	5	5	0.424281	0.41298	0.466415	0.648393	0.01196	28.6781
OG0000797	0	1	0	1	6	1.74388	2	3	2	4	0.666667	0.5	0.666667	0.875	0.0235822	38.5629
OG0000798	1	0	1	1	243	0.624325	6	5	5	5	0.495885	0.41893	0.488066	0.607407	0.00608053	80.8645
OG0000799	1	0	1	1	87	0.632823	1	4	1	5	0.425287	0.462644	0.482759	0.544828	0.00249997	29.1883
OG0000801	0	1	1	1	1125	0.908952	6	5	5	5	0.467111	0.385422	0.458667	0.503822	0.00245954	19.445
OG0000803	1	1	1	1	480	0.263094	6	5	5	5	0.430556	0.396667	0.510417	0.482917	0.00261686	6.84113
OG0000805	1	1	1	1	240	0.474013	2	5	5	5	0.439583	0.351667	0.430833	0.4175	0.0015894	9.75201
OG0000806	1	1	1	1	222	0.697176	3	3	5	5	0.447447	0.445946	0.504505	0.481982	0.000807113	41.8211
OG0000807	1	1	1	1	1626	0.869061	6	5	4	5	0.494875	0.430996	0.506919	0.553383	0.00254585	15.1077
OG0000808	1	1	1	1	450	0.800321	1	5	2	5	0.32	0.358222	0.394444	0.428889	0.002196	124.627
OG0000809	1	1	1	1	1686	1.12463	6	5	5	5	0.491795	0.415184	0.473191	0.591103	0.00535777	21.5511
OG0000810	1	0	1	1	264	0.331239	6	5	5	5	0.551136	0.444697	0.591667	0.576515	0.00440182	9.18316
OG0000811	1	0	1	1	324	0.842381	5	4	5	5	0.412963	0.375772	0.445679	0.483333	0.00210666	21.9374
OG0000813	1	0	1	1	651	0.468244	6	5	5	5	0.407322	0.380952	0.393548	0.492473	0.00254312	6.19114
OG0000814	1	1	0	1	198	0.906272	5	5	5	5	0.411111	0.39596	0.482828	0.422222	0.00145045	24.3001
OG0000820	1	1	1	1	465	1.46715	3	5	5	3	0.463082	0.382366	0.516989	0.482437	0.00326062	24.9835
OG0000821	1	0	0	0	27	0.353163	4	5	5	4	0.62963	0.592593	0.637037	0.731481	0.0034988	53.1756
OG0000822	1	1	1	0	294	1.52454	6	1	5	5	0.468254	0.370748	0.446939	0.544218	0.005091	107.59
OG0000823	1	1	1	0	273	0.86016	2	3	3	5	0.419414	0.401709	0.467643	0.479853	0.00140795	83.7116
OG0000825	1	1	1	1	411	0.853369	3	4	5	4	0.396594	0.351582	0.408273	0.484185	0.00303291	34.81
OG0000826	1	0	1	1	384	0.944191	5	3	4	3	0.466146	0.435764	0.521484	0.499132	0.00141139	49.6229
OG0000827	1	1	0	0	339	0.764371	5	3	5	4	0.507375	0.382498	0.547493	0.475664	0.00493934	84.1469
OG0000828	1	1	1	1	1002	0.629664	5	5	5	5	0.457685	0.373453	0.425748	0.540319	0.00488742	13.3035
OG0000829	1	1	1	1	255	0.998129	4	3	3	3	0.552941	0.447059	0.52549	0.657516	0.00756461	15.5
OG0000830	1	1	0	1	324	0.86672	6	5	5	3	0.421811	0.380247	0.398148	0.542181	0.00533876	38.7686
OG0000831	1	1	1	1	666	0.607837	5	5	4	3	0.414114	0.372673	0.423799	0.362863	0.000905098	33.9628
OG0000832	1	1	1	1	945	0.522901	5	5	2	5	0.45672	0.416085	0.49418	0.542434	0.0028994	22.5041
OG0000833	1	1	1	1	528	0.507072	6	5	5	4	0.440972	0.385606	0.419318	0.503788	0.00247656	11.4693
OG0000834	1	1	0	1	453	0.711502	4	5	4	3	0.476269	0.444592	0.527042	0.600441	0.0046229	15.1726
OG0000835	1	1	1	1	1674	0.770964	6	4	4	4	0.442851	0.333035	0.456691	0.533453	0.00681754	115.926
OG0000836	1	1	1	1	4146	0.919863	6	5	5	4	0.435279	0.382972	0.483792	0.61499	0.00988302	59.7534
OG0000837	1	0	1	1	996	0.606136	6	5	5	5	0.459003	0.369076	0.416867	0.567068	0.00713212	10.975
OG0000838	1	0	1	1	786	0.741005	6	4	4	2	0.432358	0.378499	0.44243	0.582697	0.00758861	34.2519
OG0000841	1	0	1	0	327	0.928236	4	5	5	5	0.409021	0.370642	0.466667	0.48318	0.00270448	57.399
OG0000842	1	1	1	0	660	0.890052	5	5	5	5	0.410606	0.368485	0.394848	0.388182	0.0003044	20.1
OG0000843	0	0	0	0	357	0.995768	5	5	5	5	0.435854	0.4	0.486835	0.407283	0.00155189	43.976
OG0000844	1	1	1	1	1002	0.634025	6	1	5	4	0.494677	0.530938	0.553693	0.543663	0.000664792	35.9928
OG0000845	1	1	1	1	663	0.683471	6	5	5	5	0.444947	0.370739	0.479336	0.531523	0.00454611	9.35008
OG0000846	1	1	1	1	1650	0.724473	3	5	2	4	0.433939	0.368121	0.411515	0.395	0.000769117	8.32793
OG0000848	0	1	1	1	609	0.422093	6	5	5	5	0.419814	0.357964	0.375369	0.51133	0.00470711	13.8766
OG0000849	1	1	1	1	138	0.623743	5	5	5	1	0.413043	0.386957	0.444928	0.413043	0.000562907	6.59048
OG0000850	1	1	1	1	699	0.560763	6	5	5	5	0.479256	0.404292	0.452933	0.509871	0.0020004	7.08171
OG0000854	1	1	1	1	654	0.644774	2	5	3	1	0.40367	0.367584	0.434251	0.481651	0.00233509	173.118
OG0000856	1	1	0	1	87	1.1952	5	5	5	2	0.475862	0.416092	0.572414	0.477011	0.00417878	17.9959
OG0000857	0	1	0	1	84	1.2317	4	5	5	1	0.377976	0.330952	0.392857	0.440476	0.00203618	4.29327
OG0000858	1	1	1	1	906	1.24807	6	5	5	5	0.423289	0.359382	0.427152	0.444592	0.00139254	42.7383
OG0000859	1	1	1	1	1266	0.674063	5	5	5	5	0.427804	0.380885	0.43049	0.481833	0.00170124	8.38778
OG0000860	1	1	1	1	321	0.656492	6	5	3	5	0.436656	0.345171	0.430945	0.499688	0.00402779	15.2688
OG0000861	1	1	1	1	984	0.612423	6	5	5	5	0.484079	0.407724	0.461585	0.559959	0.00398735	7.64297
OG0000862	1	1	1	1	465	0.705719	3	5	5	5	0.426523	0.36129	0.402581	0.454194	0.0015495	16.4676
OG0000863	1	1	1	1	609	0.853928	6	5	5	4	0.477011	0.407225	0.452217	0.401067	0.00132757	54.2445
OG0000864	1	1	1	0	75	0.376923	1	5	3	3	0.413333	0.378667	0.444444	0.382222	0.000945712	206.797
OG0000865	1	1	0	0	153	1.75641	5	5	4	5	0.414379	0.383007	0.439542	0.509804	0.00291116	33.1746
OG0000866	1	1	1	1	474	0.495096	5	5	5	5	0.416456	0.320675	0.388608	0.348523	0.00179678	30.2657
OG0000867	1	0	1	1	393	1.17147	6	5	3	5	0.509754	0.420865	0.508906	0.640712	0.00820909	70.6047
OG0000868	1	1	1	1	504	1.33713	4	2	4	5	0.41121	0.31746	0.478671	0.405556	0.00437227	20.942
OG0000869	1	1	1	1	5193	1.0782	6	4	5	5	0.472816	0.367707	0.453765	0.530368	0.00453799	17.192
OG0000870	0	0	0	0	216	0.976354	3	5	3	5	0.364198	0.377778	0.459877	0.451852	0.00244281	14.0985
OG0000872	1	0	1	1	1818	0.487889	6	5	5	5	0.432252	0.382948	0.471947	0.525523	0.00365205	8.83992
OG0000873	1	1	1	1	1284	0.543486	6	5	5	5	0.443406	0.428193	0.514642	0.428037	0.00170965	14.0579
OG0000874	1	1	1	1	360	0.939192	3	5	5	3	0.501852	0.457778	0.532778	0.549074	0.00161287	22.9566
OG0000875	1	1	1	1	669	0.869327	5	3	5	4	0.402093	0.321873	0.361136	0.456652	0.0033266	27.5178
OG0000876	1	1	1	1	465	0.505655	6	5	5	5	0.460215	0.354839	0.504086	0.557419	0.0073863	14.9248
OG0000877	0	1	1	0	1062	0.39331	6	5	5	5	0.441933	0.411111	0.468173	0.416949	0.000681403	13.2327
OG0000878	1	1	1	1	3219	0.448958	5	5	5	5	0.399814	0.36676	0.414601	0.371917	0.000518894	21.3803
OG0000880	1	1	1	1	483	0.453932	6	5	5	5	0.387164	0.333333	0.427743	0.481988	0.00395748	13.507
OG0000882	1	1	1	1	549	0.608878	1	5	5	5	0.424408	0.377778	0.420765	0.536612	0.00460618	10.2009
OG0000883	1	0	0	1	30	0.705681	1	5	5	5	0.5	0.246667	0.526667	0.393333	0.016163	5.53674
OG0000885	1	0	1	1	333	0.587008	3	4	1	5	0.448448	0.374625	0.483483	0.375375	0.00296294	17.9714
OG0000886	1	1	1	1	306	0.922516	5	5	2	3	0.511111	0.416993	0.53268	0.604575	0.00598317	28.4057
OG0000887	1	1	1	0	237	0.620695	6	5	5	5	0.433193	0.392405	0.487764	0.473418	0.00184348	10.771
OG0000888	1	0	1	1	1188	0.369797	6	4	5	4	0.5	0.386364	0.47138	0.60585	0.00820174	9.73081
OG0000889	1	1	1	1	1044	0.560261	6	5	5	5	0.441092	0.389272	0.455364	0.516284	0.0027295	16.5213
OG0000891	1	1	1	1	834	0.566189	6	4	5	5	0.440048	0.38759	0.514149	0.488969	0.0031304	16.9323
OG0000892	0	1	0	1	819	0.733874	6	5	5	5	0.409849	0.397802	0.433944	0.608059	0.00965354	12.796
OG0000893	0	0	0	1	387	0.558159	5	5	5	4	0.395866	0.357106	0.400517	0.455426	0.00163649	12.2494
OG0000894	1	1	1	1	450	1.08	5	4	5	4	0.488889	0.421667	0.512444	0.62	0.00678406	15.391
OG0000895	1	1	1	1	1155	0.5071	6	4	5	5	0.400289	0.392641	0.426667	0.532641	0.0041883	11.406
OG0000896	1	1	1	0	480	0.266795	6	2	5	5	0.424306	0.453125	0.450833	0.527083	0.00194889	14.4351
OG0000897	1	1	1	1	924	0.400896	6	5	5	5	0.45653	0.36342	0.48355	0.486797	0.00333159	10.2508
OG0000898	1	1	1	0	552	1.51784	6	1	5	5	0.482488	0.34058	0.494928	0.432609	0.00491307	19.4982
OG0000899	1	0	1	0	279	0.52745	6	5	5	5	0.418757	0.390681	0.486022	0.502509	0.00284952	21.5935
OG0000900	1	1	1	1	384	0.775052	6	5	5	5	0.401476	0.309375	0.393229	0.403646	0.00204852	119.426
OG0000901	1	1	1	1	1680	0.593599	1	4	5	5	0.444048	0.392857	0.504762	0.49131	0.00257807	11.118
OG0000902	1	0	0	1	189	0.798809	6	5	5	5	0.409171	0.357672	0.416931	0.369312	0.00085132	8.32632
OG0000904	0	1	1	0	240	1.30938	4	1	5	4	0.401042	0.15	0.4525	0.582292	0.0328125	23.1744
OG0000905	1	0	1	1	762	0.655547	5	5	5	5	0.408661	0.40315	0.464829	0.507349	0.00244953	12.1942
OG0000906	1	1	0	1	309	0.392878	6	5	5	5	0.466559	0.392233	0.467961	0.50356	0.00219092	21.0607
OG0000907	1	1	1	1	948	0.643188	4	5	4	3	0.477584	0.389241	0.426951	0.549578	0.00480991	8.89888
OG0000909	1	1	1	1	219	0.601945	3	3	3	4	0.427702	0.386606	0.47793	0.409817	0.00150415	6.02085
OG0000910	1	1	1	1	669	0.940445	6	4	5	4	0.401345	0.335202	0.406876	0.425635	0.00155524	23.7866
OG0000911	1	1	1	1	372	0.677758	5	5	4	4	0.425806	0.343011	0.385753	0.434812	0.0017668	59.4918
OG0000915	1	1	1	1	603	0.998189	5	5	5	5	0.408624	0.361194	0.450746	0.442786	0.00166093	140.044
OG0000916	1	0	1	1	1116	0.739731	6	5	5	5	0.475209	0.432437	0.542473	0.524373	0.00247155	13.5075
OG0000917	1	1	1	1	1071	1.13339	6	5	5	5	0.396203	0.376284	0.434921	0.501027	0.0030211	24.1426
OG0000918	1	1	1	1	1422	0.912289	5	4	5	5	0.417018	0.327883	0.481013	0.477356	0.00512375	39.1764
OG0000920	0	0	0	0	39	1.21497	5	5	5	5	0.312821	0.302564	0.405128	0.34359	0.00213018	58.5371
OG0000921	1	0	0	1	276	1.08033	4	5	4	5	0.466486	0.407246	0.473732	0.578986	0.00510092	23.5687
OG0000922	1	1	1	0	156	0.782504	4	1	4	5	0.402244	0.269231	0.360577	0.442308	0.00550111	13.1863
OG0000923	1	1	1	1	594	0.71169	6	5	5	5	0.436869	0.402357	0.431987	0.43771	0.000281347	36.6101
OG0000924	1	1	1	0	312	0.692204	5	3	4	1	0.491667	0.519231	0.504006	0.544872	0.000525171	63.6275
OG0000925	1	1	1	1	624	0.936509	6	5	4	5	0.413194	0.385897	0.422276	0.437179	0.000464852	16.1666
OG0000926	0	1	0	0	66	0.366979	5	5	5	1	0.460606	0.463636	0.445455	0.545455	0.00203857	12.6662
OG0000927	1	0	1	1	1182	1.03611	6	5	5	5	0.464749	0.405584	0.437563	0.535364	0.00305471	14.8853
OG0000928	1	0	1	0	264	0.710271	3	5	5	5	0.438131	0.384848	0.493939	0.531061	0.00410385	21.3074
OG0000929	1	1	1	1	603	1.01472	6	4	4	5	0.488944	0.440299	0.513267	0.517413	0.00125472	25.8015
OG0000930	1	1	1	1	1485	1.19139	5	4	4	5	0.479461	0.358923	0.537374	0.473535	0.00558123	21.2767
OG0000931	0	1	1	1	1101	0.543566	6	2	5	4	0.462761	0.366485	0.476113	0.590145	0.00839331	8.01532
OG0000932	1	1	1	1	1053	1.25689	2	3	5	1	0.387939	0.329535	0.411016	0.528965	0.00701295	23.7568
OG0000933	1	1	0	1	726	0.998594	5	5	5	5	0.463636	0.416529	0.498623	0.436364	0.00126633	22.3853
OG0000934	1	1	1	1	696	1.09403	1	5	5	5	0.439655	0.388218	0.460057	0.500862	0.00219356	25.6821
OG0000935	1	1	0	1	681	0.877492	6	5	5	5	0.49535	0.407342	0.522761	0.486931	0.00245893	22.4061
OG0000937	1	0	1	1	288	0.308547	6	5	5	5	0.423032	0.340278	0.377083	0.521528	0.00614428	10.5937
OG0000938	1	1	1	1	741	0.601689	6	5	4	5	0.439496	0.39919	0.476046	0.45695	0.00107273	23.9884
OG0000939	1	1	0	1	351	0.551434	6	5	5	5	0.433523	0.334473	0.403989	0.398291	0.00173852	5.76033
OG0000940	1	0	1	1	159	1.41095	6	4	3	5	0.412998	0.312893	0.373166	0.393711	0.0018805	126.197
OG0000942	0	1	1	1	24	0.967538	1	5	5	1	0.583333	0.516667	0.516667	0.541667	0.000989583	7.37838
OG0000943	1	1	0	1	1332	0.590355	6	5	5	5	0.414414	0.349249	0.397898	0.5003	0.00396375	8.27216
OG0000945	1	1	1	1	873	0.38294	1	5	5	5	0.461627	0.45063	0.510195	0.577549	0.00334255	5.88314
OG0000946	1	1	1	1	141	0.675522	3	5	3	4	0.453901	0.371631	0.49409	0.512411	0.00391315	115.198
OG0000948	1	1	1	1	573	0.638235	6	5	5	5	0.411577	0.387086	0.391623	0.574869	0.00804373	9.45913
OG0000949	1	0	1	1	270	0.958365	6	3	4	5	0.438889	0.397531	0.396296	0.572593	0.00692748	25.135
OG0000951	1	1	0	0	297	1.1375	5	5	1	5	0.410774	0.338721	0.548822	0.625589	0.0168936	19.6649
OG0000953	1	0	1	1	237	0.943853	3	3	4	5	0.438819	0.327707	0.380802	0.324895	0.0028869	56.4074
OG0000954	1	1	1	1	390	0.978911	1	5	5	5	0.34359	0.342051	0.396923	0.351282	0.000673767	28.8098
OG0000955	1	1	1	1	369	0.429588	6	4	5	4	0.436766	0.380081	0.493767	0.528455	0.00425098	12.6023
OG0000956	1	1	1	1	3276	0.504782	6	5	5	5	0.426536	0.392247	0.48199	0.536935	0.00403721	9.56277
OG0000957	1	1	0	1	1359	1.37615	6	4	5	4	0.469831	0.396983	0.427815	0.600258	0.00800758	25.0832
OG0000959	1	1	1	1	1350	0.746126	1	5	5	5	0.382222	0.393481	0.492444	0.482667	0.00335067	11.6571
OG0000960	1	0	1	1	630	1.25972	5	4	3	4	0.378095	0.32619	0.370899	0.429762	0.0018005	27.424
OG0000962	1	1	1	1	963	0.488614	6	5	5	5	0.437349	0.390239	0.418276	0.426584	0.000406251	20.4758
OG0000963	1	0	1	1	609	0.706709	6	5	5	5	0.413793	0.347126	0.397373	0.455829	0.00201994	71.5621
OG0000964	1	1	1	1	591	0.68787	6	5	5	5	0.403835	0.352284	0.417936	0.453469	0.0017609	12.4491
OG0000965	1	1	1	1	426	0.661198	5	5	5	5	0.415023	0.369014	0.479812	0.51831	0.00441917	19.0238
OG0000966	1	0	1	1	2136	0.707166	6	5	5	4	0.470272	0.407584	0.456835	0.608614	0.00742704	12.2059
OG0000967	1	1	1	1	2568	0.742836	6	5	4	5	0.434125	0.397196	0.470794	0.479517	0.00141986	18.4445
OG0000972	1	0	0	1	75	0.899817	6	5	5	5	0.455556	0.376	0.432	0.461333	0.0015163	20.8079
OG0000973	1	1	1	1	2634	0.458844	6	5	5	5	0.400974	0.374032	0.434928	0.534852	0.00494651	8.74674
OG0000975	1	1	1	1	465	0.721022	5	5	5	5	0.515699	0.437849	0.527742	0.44086	0.00228705	11.364
OG0000976	1	1	1	1	960	1.12161	6	5	5	4	0.479167	0.408542	0.517917	0.565885	0.00441921	19.2335
OG0000977	1	1	1	1	459	0.655645	6	5	5	5	0.429194	0.4	0.45098	0.430937	0.00044065	29.0872
OG0000978	1	1	1	1	168	0.850426	5	5	4	5	0.44881	0.370238	0.434524	0.65	0.0146404	12.6028
OG0000979	1	1	1	1	519	0.955299	6	5	5	5	0.550096	0.445857	0.535645	0.726782	0.0138172	12.4588
OG0000980	1	1	1	0	315	0.50464	5	3	3	5	0.382222	0.396825	0.348148	0.43619	0.00132978	29.7892
OG0000981	1	1	1	1	825	0.43023	4	5	5	5	0.489697	0.399273	0.517576	0.438788	0.00277584	10.7518
OG0000982	1	1	1	1	117	1.3729	6	5	5	5	0.441595	0.4	0.430769	0.391453	0.000577268	28.1449
OG0000984	1	1	1	1	909	0.45421	1	5	5	1	0.462046	0.407261	0.458966	0.456546	0.000679123	18.6088
OG0000985	1	1	1	1	1038	0.334946	5	5	1	1	0.444509	0.382274	0.460501	0.439306	0.00116479	9.33181
OG0000986	1	1	1	0	465	0.21051	5	4	5	5	0.415054	0.33172	0.458925	0.526022	0.0066349	9.13446
OG0000987	0	1	1	0	1293	1.0598	4	4	4	2	0.485499	0.417633	0.461524	0.773782	0.0262134	9.18002
OG0000988	0	0	1	0	321	0.922595	6	5	5	5	0.435618	0.392523	0.427414	0.409969	0.000367365	11.5374
OG0000991	1	1	1	1	2166	0.632285	5	5	5	5	0.446907	0.394922	0.437119	0.382548	0.000987661	18.6229
OG0000993	1	0	1	1	186	1.15995	4	5	5	5	0.446237	0.4	0.465591	0.495699	0.00161049	43.8352
OG0000995	1	0	1	1	1035	0.363952	6	5	5	5	0.439453	0.413913	0.503768	0.562512	0.00446157	6.58868
OG0000996	1	1	0	1	609	0.652539	6	5	5	5	0.486043	0.366502	0.448604	0.537274	0.00517352	10.5981
OG0000997	1	1	1	1	420	0.483084	6	5	5	5	0.44127	0.364286	0.49381	0.457619	0.0029793	10.2891
OG0000998	1	1	1	1	642	0.824051	6	5	5	5	0.396677	0.364174	0.389097	0.57352	0.00923719	12.5216
OG0001000	1	1	1	1	807	1.35021	5	5	5	5	0.457001	0.37596	0.429988	0.508302	0.00304131	28.9952
OG0001001	1	1	1	0	552	0.911314	6	5	2	4	0.40942	0.369203	0.459239	0.459692	0.00191013	25.3163
OG0001002	1	0	1	1	447	0.675062	6	5	5	5	0.430649	0.365101	0.430425	0.487696	0.00251064	20.8818
OG0001003	1	1	1	1	1137	1.28362	1	5	4	5	0.520668	0.37854	0.439314	0.554442	0.00632073	14.5508
OG0001004	1	1	0	0	507	0.431243	6	5	5	1	0.434911	0.404734	0.430375	0.467456	0.000663074	12.4171
OG0001005	1	1	1	1	537	0.411507	2	5	5	5	0.416201	0.409311	0.497952	0.497207	0.00240632	6.07845
OG0001008	1	1	0	1	642	0.606807	6	5	5	5	0.452492	0.361682	0.445794	0.449221	0.00192097	24.233
OG0001009	1	0	0	1	279	0.791109	6	2	5	3	0.461171	0.320789	0.4681	0.494624	0.00612477	8.63254
OG0001010	1	1	1	1	972	0.749073	6	5	5	5	0.455418	0.385185	0.438477	0.494239	0.0020474	21.3058
OG0001011	1	1	1	1	678	0.598331	5	5	5	5	0.454277	0.382596	0.476106	0.461357	0.00173582	18.7142
OG0001012	0	1	0	0	78	0.751805	5	5	4	5	0.394872	0.387179	0.451923	0.430769	0.000928494	32.8976
OG0001013	0	1	1	1	651	0.411299	6	5	5	5	0.400922	0.374501	0.401536	0.423656	0.000404309	21.3551
OG0001019	0	1	1	0	303	0.455816	6	1	5	5	0.495049	0.273927	0.489769	0.559076	0.0154769	11.3682
OG0001023	0	1	1	1	165	1.56584	6	5	5	5	0.50101	0.398788	0.572121	0.46303	0.00525175	20.1103
OG0001024	1	1	1	0	501	0.454547	3	5	5	3	0.489687	0.41517	0.526547	0.491683	0.00219918	22.0125
OG0001026	1	0	1	1	519	0.808798	6	5	5	4	0.470456	0.37842	0.442775	0.514451	0.00324632	22.329
OG0001027	1	1	1	1	1614	0.824508	6	5	5	5	0.470983	0.394424	0.467906	0.540149	0.00354242	15.1302
OG0001028	1	1	1	1	315	1.48614	5	4	5	5	0.533968	0.453968	0.535873	0.582222	0.00283648	21.3949
OG0001032	1	1	1	1	573	0.383923	2	4	3	3	0.408377	0.338133	0.462478	0.440372	0.0029407	42.9095
OG0001034	1	0	1	1	300	1.00765	6	5	5	5	0.398333	0.344	0.412	0.497333	0.00402973	105.452
OG0001035	1	1	1	1	399	0.478382	6	5	1	5	0.495823	0.420551	0.488722	0.566917	0.00357961	9.93823
OG0001036	1	1	1	1	2427	0.817485	6	5	4	5	0.472051	0.412361	0.505459	0.501937	0.00185631	14.8053
OG0001037	0	1	1	1	309	0.975985	6	5	3	5	0.441208	0.368932	0.463862	0.460841	0.00196589	14.9876
OG0001038	1	1	1	1	1938	0.658922	6	5	5	5	0.422257	0.378741	0.473581	0.392673	0.00176149	6.99231
OG0001039	1	1	0	1	702	0.731725	6	5	5	5	0.464387	0.37037	0.4849	0.532194	0.00461652	14.2247
OG0001040	1	1	1	1	840	0.729881	5	5	5	5	0.465	0.416905	0.565714	0.442381	0.00424771	17.7369
OG0001041	1	1	1	1	1362	1.14001	6	5	5	5	0.428169	0.407636	0.432012	0.573421	0.00580086	35.4091
OG0001042	1	0	0	1	144	1.16817	6	4	5	4	0.444444	0.397569	0.491667	0.527778	0.00320701	28.5199
OG0001043	1	1	1	1	1839	0.802205	6	5	4	4	0.391608	0.388581	0.434883	0.526509	0.00413697	18.2644
OG0001044	1	1	1	1	2415	0.781643	4	5	4	2	0.526398	0.444058	0.471843	0.640373	0.00753835	30.7175
OG0001045	1	1	1	1	546	0.890267	6	5	5	5	0.450244	0.379121	0.412821	0.490476	0.00230365	27.6231
OG0001047	1	1	1	1	1146	0.822004	6	4	5	5	0.467132	0.371073	0.468935	0.438918	0.00209229	19.1722
OG0001048	1	1	1	0	549	1.61515	6	5	4	4	0.503036	0.393443	0.476321	0.53643	0.00373056	24.9699
OG0001049	1	0	1	1	126	0.911665	6	5	5	5	0.428571	0.292063	0.444444	0.526984	0.00948266	76.6366
OG0001051	1	1	0	1	1122	0.662945	6	5	5	5	0.422608	0.376649	0.422282	0.568806	0.00699683	20.2376
OG0001053	1	1	1	1	774	0.49579	5	5	5	3	0.442636	0.403618	0.529716	0.46727	0.002797	10.3621
OG0001054	0	1	1	1	621	1.04833	6	5	5	5	0.406334	0.409662	0.504992	0.544283	0.0047941	13.8717
OG0001055	1	1	1	1	483	0.609738	6	4	4	4	0.466529	0.428571	0.516046	0.453934	0.00135035	17.9756
OG0001056	1	1	1	0	192	0.526026	6	5	1	5	0.392361	0.332292	0.401042	0.408333	0.00120841	12.9315
OG0001057	1	0	1	1	456	0.95182	6	5	5	5	0.439327	0.345614	0.442544	0.479825	0.00326919	17.3447
OG0001058	1	1	1	1	2337	0.501991	4	5	5	5	0.402546	0.395208	0.41104	0.499957	0.00239537	6.80704
OG0001060	1	1	1	0	579	0.561908	5	3	4	4	0.490501	0.43696	0.490069	0.645078	0.00807682	6.22713
OG0001061	1	1	1	1	1362	0.699533	6	5	5	5	0.449094	0.408517	0.489868	0.488987	0.00149955	34.0276
OG0001062	1	1	1	1	795	0.888134	6	5	5	4	0.430398	0.391698	0.46239	0.458805	0.00107014	15.242
OG0001063	1	0	1	1	4524	0.644263	6	5	5	5	0.461281	0.422635	0.495712	0.467728	0.000906439	17.2744
OG0001064	1	1	1	1	942	0.990091	6	5	5	5	0.443914	0.348195	0.444798	0.458811	0.00259575	22.4143
OG0001066	1	1	1	1	300	0.78563	5	5	5	4	0.378	0.406667	0.385333	0.430833	0.000564692	38.4698
OG0001067	1	1	1	1	2823	0.482808	6	5	5	5	0.490672	0.391498	0.429756	0.520368	0.00339248	7.16014
OG0001068	1	1	1	1	864	0.700614	3	5	5	3	0.489583	0.37037	0.446528	0.496528	0.00336078	23.6316
OG0001069	1	0	1	0	270	0.468993	6	3	5	5	0.45	0.37284	0.496296	0.505185	0.00366487	9.6057
OG0001070	0	1	1	1	141	0.634605	4	1	2	3	0.526596	0.496454	0.446809	0.534279	0.00157334	24.0261
OG0001071	1	1	1	1	75	1.36238	4	1	5	3	0.49	0.373333	0.498667	0.622222	0.0103408	45.787
OG0001073	1	1	1	1	7134	0.82823	6	4	4	5	0.431922	0.400231	0.500911	0.516176	0.00305626	14.2797
OG0001074	1	1	1	1	1884	0.532349	6	5	5	5	0.430467	0.394268	0.46051	0.484289	0.00151392	11.9177
OG0001076	1	1	1	1	300	1.49714	6	5	5	4	0.431667	0.356667	0.457333	0.440833	0.00198815	12.6219
OG0001078	1	1	1	0	207	0.70634	5	3	2	4	0.417391	0.400966	0.323672	0.5157	0.00622762	12.4386
OG0001079	1	0	1	1	831	0.654876	6	5	5	5	0.470718	0.376414	0.476294	0.5071	0.00318765	20.0587
OG0001083	1	1	1	1	705	1.07739	3	5	2	4	0.474704	0.404539	0.500709	0.513475	0.00236511	10.8354
OG0001084	1	1	1	0	234	1.08404	5	3	3	4	0.463248	0.337607	0.514245	0.580128	0.0105338	126.426
OG0001085	1	0	1	1	1134	0.549796	6	5	4	5	0.485303	0.383245	0.469577	0.556085	0.00504028	16.257
OG0001087	1	1	1	1	1701	0.795791	5	1	4	4	0.38107	0.279835	0.398883	0.346855	0.00275894	40.4725
OG0001088	1	1	1	1	321	1.11624	6	5	5	5	0.404465	0.373832	0.500312	0.468536	0.00335047	20.2662
OG0001089	1	1	1	1	789	0.798388	5	4	2	3	0.460076	0.382129	0.470215	0.466836	0.00176416	23.5973
OG0001091	0	0	1	0	36	0.200707	4	2	3	5	0.298611	0.333333	0.342593	0.355556	0.000594189	52.8242
OG0001092	1	1	1	0	345	0.62149	3	1	3	5	0.414493	0.298551	0.355556	0.394203	0.00260169	4.12496
OG0001094	1	0	1	1	483	0.474754	6	5	3	3	0.461698	0.4	0.530711	0.382333	0.00452348	8.52359
OG0001095	1	1	1	1	789	0.239506	6	5	5	5	0.482467	0.401774	0.508999	0.519392	0.0028348	3.25514
OG0001096	1	1	1	1	723	0.60196	1	5	3	5	0.569848	0.412725	0.448133	0.662794	0.0131674	9.84346
OG0001097	1	1	1	1	363	0.58398	6	5	5	5	0.475666	0.391185	0.511846	0.485399	0.00272298	9.42643
OG0001098	1	0	1	1	1053	0.424615	6	5	5	5	0.458689	0.402279	0.421083	0.550047	0.00431364	12.0175
OG0001099	1	0	1	1	315	0.799451	6	5	5	5	0.487302	0.403175	0.526349	0.454603	0.00271964	9.3766
OG0001100	1	1	1	0	612	0.740548	6	5	5	5	0.471678	0.392157	0.456209	0.531046	0.00325673	16.7012
OG0001101	1	1	1	1	1356	0.658919	5	5	5	4	0.4559	0.412389	0.497345	0.533739	0.00274479	9.40095
OG0001103	1	1	1	1	558	0.888464	5	5	5	4	0.442652	0.401434	0.489247	0.560036	0.00462715	21.2508
OG0001104	1	1	1	1	861	0.682043	6	5	5	5	0.431088	0.376307	0.491289	0.508479	0.00363336	10.2465
OG0001105	1	1	1	1	723	0.569374	6	5	4	5	0.420701	0.353527	0.475104	0.390041	0.00264682	25.4587
OG0001106	1	0	1	1	171	1.71393	6	5	4	4	0.345029	0.28655	0.320175	0.396199	0.00213242	7.97034
OG0001107	1	1	1	1	420	1.16659	6	5	4	5	0.497619	0.408571	0.529762	0.516667	0.00298905	16.5774
OG0001108	1	0	1	1	714	0.515903	6	5	5	5	0.407796	0.377311	0.437815	0.491877	0.00238406	5.25258
OG0001109	1	1	1	1	426	0.971126	6	5	5	5	0.419797	0.349765	0.387793	0.494366	0.00376688	17.598
OG0001110	1	1	1	0	648	0.556013	6	4	1	5	0.42927	0.349151	0.401235	0.448148	0.00185627	28.3605
OG0001111	1	1	1	0	594	0.797177	6	4	4	4	0.449214	0.337542	0.397727	0.414141	0.00217591	22.9901
OG0001112	1	0	1	1	504	0.996325	6	5	5	5	0.473214	0.408333	0.446032	0.578571	0.00533479	14.5654
OG0001113	1	1	1	1	747	0.512582	6	5	5	5	0.424587	0.35743	0.454351	0.489424	0.00313719	10.1496
OG0001114	1	0	1	1	243	0.948326	1	5	5	5	0.390946	0.333333	0.407407	0.533333	0.00710071	11.1155
OG0001118	1	1	1	0	225	0.813779	6	5	5	5	0.459259	0.345778	0.460444	0.545778	0.00673293	35.8409
OG0001119	1	1	1	1	714	0.57818	6	5	5	5	0.430439	0.396639	0.422689	0.62605	0.0111776	9.01313
OG0001122	1	1	0	1	987	0.829245	5	5	5	5	0.419453	0.395542	0.437893	0.572847	0.00632373	17.1428
OG0001124	1	1	1	1	1158	0.718848	6	5	5	5	0.472366	0.376166	0.472539	0.426598	0.00210759	15.5293
OG0001126	1	1	1	0	300	0.421729	3	5	5	5	0.475556	0.395333	0.45	0.548667	0.00405572	7.63039
OG0001129	1	1	0	1	834	1.07294	6	5	5	5	0.443046	0.407674	0.47506	0.73717	0.0225497	12.3194
OG0001130	0	1	0	0	90	0.655628	6	5	5	5	0.503704	0.428889	0.464444	0.457778	0.000949245	10.7394
OG0001131	1	1	0	1	597	1.02296	6	5	5	5	0.425461	0.389615	0.420436	0.459296	0.000814224	111.247
OG0001132	1	1	1	1	744	0.555867	6	5	5	5	0.423611	0.379301	0.418011	0.413978	0.000400396	17.3901
OG0001136	0	0	0	1	18	0.84763	6	5	3	5	0.435185	0.388889	0.351852	0.666667	0.020026	9.61621
OG0001137	1	0	1	1	378	0.805266	5	5	3	4	0.410053	0.39418	0.469136	0.540344	0.00439762	64.6054
OG0001138	1	1	0	1	423	0.477724	6	4	5	5	0.43617	0.37234	0.47234	0.456738	0.00193099	14.5153
OG0001139	1	1	1	1	2274	0.506715	6	5	3	1	0.428247	0.383377	0.370859	0.404134	0.000631902	9.78582
OG0001140	0	1	0	1	348	1.24735	3	5	4	1	0.521073	0.425862	0.518678	0.735632	0.017229	7.39596
OG0001141	0	1	1	1	522	0.43658	6	5	5	5	0.493934	0.429119	0.478927	0.557088	0.00278173	15.7103
OG0001142	1	1	1	1	1074	0.968881	6	5	5	3	0.452824	0.360521	0.47933	0.455618	0.00274592	15.7373
OG0001143	1	1	1	1	528	0.709533	6	5	5	4	0.448864	0.392045	0.459848	0.495265	0.001834	14.2587
OG0001144	1	0	1	0	93	0.402936	6	2	5	5	0.516129	0.430108	0.516129	0.565591	0.00317069	43.8474
OG0001145	1	1	1	0	354	0.57832	6	5	4	5	0.489642	0.417514	0.509887	0.484181	0.00160668	30.5363
OG0001146	1	1	1	1	561	0.908643	6	4	4	2	0.474747	0.34893	0.4541	0.441176	0.00309335	13.5077
OG0001148	1	1	1	1	975	1.21287	6	5	5	4	0.470085	0.39959	0.476923	0.516923	0.00237981	17.0178
OG0001149	1	1	1	1	270	0.44328	6	5	5	4	0.431481	0.372593	0.431111	0.384259	0.000954467	16.2597
OG0001151	1	1	1	1	654	0.526273	4	5	4	4	0.493884	0.377982	0.405199	0.346713	0.00400807	27.5758
OG0001155	1	1	1	1	588	0.586625	6	3	5	5	0.448696	0.482993	0.513265	0.506463	0.00084966	24.0463
OG0001156	1	1	1	0	366	0.709928	6	5	1	4	0.46949	0.42459	0.60929	0.564891	0.00720255	26.7229
OG0001158	1	1	1	1	666	0.636267	6	5	5	5	0.416166	0.386486	0.482282	0.472673	0.0020952	12.7491
OG0001160	1	1	1	0	351	1.10751	5	5	3	4	0.487749	0.390883	0.470085	0.513533	0.00279695	192.303
OG0001161	1	1	1	1	2406	0.744367	6	5	5	5	0.449224	0.413965	0.436409	0.541064	0.00312104	11.9247
OG0001162	1	1	1	1	867	0.480728	5	4	5	4	0.474279	0.436563	0.500346	0.517878	0.00124922	6.32123
OG0001163	0	1	1	1	714	0.717101	6	5	5	5	0.394024	0.357983	0.514286	0.401681	0.00457002	12.5639
OG0001164	1	1	1	1	603	0.581997	6	5	5	5	0.47623	0.400995	0.516418	0.620564	0.00837391	9.39638
OG0001165	0	0	1	1	66	1.01325	6	5	5	5	0.388889	0.278788	0.324242	0.475758	0.00730563	83.972
OG0001167	1	1	1	1	630	0.548621	6	5	5	5	0.455556	0.398095	0.460317	0.46	0.000920668	17.6586
OG0001168	1	0	1	1	495	0.543243	6	5	5	5	0.455892	0.38303	0.40202	0.428687	0.00100895	6.02754
OG0001169	1	0	1	1	333	1.15723	6	5	5	3	0.452452	0.372372	0.438438	0.543544	0.00496818	27.2571
OG0001172	1	1	0	1	531	0.646936	1	4	2	4	0.391714	0.362524	0.477401	0.620998	0.0134493	12.591
OG0001173	0	1	0	0	882	0.448274	3	5	1	4	0.40514	0.403628	0.409297	0.446712	0.000419671	11.4374
OG0001174	1	1	0	1	1065	0.337205	5	4	3	4	0.426667	0.368545	0.507355	0.425587	0.00325819	5.11747
OG0001175	0	1	0	1	153	1.00015	5	4	5	5	0.48366	0.421569	0.529412	0.538562	0.00286368	10.1723
OG0001176	1	0	1	0	1338	1.70878	5	4	4	4	0.404783	0.327728	0.487668	0.755979	0.0347597	20.2131
OG0001177	1	1	1	1	990	0.845865	6	4	5	5	0.367508	0.344697	0.399394	0.440808	0.00173784	32.4557
OG0001179	1	1	1	1	756	0.602165	5	5	5	5	0.437566	0.376455	0.482804	0.515608	0.00363513	27.6767
OG0001180	1	0	0	0	48	1.24946	4	3	4	5	0.364583	0.381944	0.380208	0.454167	0.00160497	6.44099
OG0001181	1	1	1	1	636	0.671791	6	5	5	5	0.458071	0.370755	0.417296	0.446855	0.00152031	43.4846
OG0001182	1	1	1	0	813	0.453828	5	5	5	5	0.445264	0.3754	0.444772	0.612546	0.010172	12.6152
OG0001183	1	0	0	1	126	0.486644	6	5	4	5	0.373016	0.330159	0.458333	0.433333	0.00337106	6.95951
OG0001184	1	1	1	1	471	0.670865	6	5	5	5	0.447275	0.406794	0.439066	0.458174	0.000489284	26.7317
OG0001185	1	1	0	1	2295	0.938759	5	2	5	5	0.403224	0.31329	0.404793	0.362789	0.00185943	41.8957
OG0001186	1	0	1	1	471	0.536619	5	5	5	3	0.525265	0.459448	0.541826	0.508846	0.00126581	20.1148
OG0001187	1	1	1	1	240	1.30667	6	5	5	4	0.4625	0.360833	0.3975	0.366667	0.00217286	16.1682
OG0001188	1	1	1	1	1005	0.499509	6	5	5	5	0.412438	0.351443	0.395821	0.44995	0.00166724	8.03932
OG0001189	1	1	1	1	573	0.359445	5	5	5	5	0.437347	0.430716	0.484468	0.571379	0.00420481	6.89831
OG0001190	1	1	1	0	174	1.57892	6	5	5	5	0.418582	0.356322	0.389655	0.404598	0.000714473	39.0055
OG0001191	1	0	1	1	60	0.397963	2	5	5	1	0.391667	0.413333	0.416667	0.683333	0.0191822	10.01
OG0001193	1	1	1	0	441	0.436648	6	5	5	4	0.500378	0.417234	0.510658	0.56576	0.00375981	4.45279
OG0001194	1	1	0	1	942	0.614814	6	5	5	5	0.421621	0.374735	0.510616	0.564544	0.00732872	12.053
OG0001196	1	1	1	1	1227	0.9981	6	5	5	5	0.406004	0.394947	0.441565	0.532844	0.00391635	18.8345
OG0001197	0	1	1	0	21	0.525377	4	5	1	3	0.47619	0.438095	0.333333	0.698413	0.0236054	3.34093
OG0001198	1	1	0	1	552	1.03182	6	5	5	5	0.455314	0.373551	0.41413	0.580072	0.00798172	9.658
OG0001199	1	1	1	1	276	0.550182	6	5	2	5	0.457729	0.381884	0.527174	0.473188	0.00359784	140.48
OG0001200	1	1	1	1	813	0.711525	6	5	5	4	0.445469	0.36556	0.41722	0.552276	0.00619689	15.0946
OG0001201	0	0	0	1	12	1.10009	3	4	4	1	0.527778	0.375	0.395833	0.666667	0.0182412	19.1553
OG0001202	1	1	1	1	1932	0.548391	4	3	4	4	0.456651	0.390959	0.502717	0.510352	0.00301034	25.6211
OG0001203	1	1	1	1	1146	0.575521	3	3	2	3	0.412449	0.393252	0.41274	0.474695	0.00125785	6.17033
OG0001204	0	1	1	1	855	0.981895	6	5	5	5	0.452632	0.40655	0.482105	0.643275	0.0105883	11.5521
OG0001205	1	1	1	1	1725	1.48922	3	5	5	4	0.387826	0.405565	0.490087	0.382174	0.00251168	22.0832
OG0001206	1	1	1	1	2370	0.40266	6	5	5	5	0.464487	0.402532	0.431055	0.488861	0.00142983	8.29601
OG0001207	1	1	1	1	654	0.386993	1	5	5	5	0.446483	0.37737	0.430581	0.532722	0.00415541	11.5487
OG0001208	1	0	1	0	180	1.7014	6	2	5	5	0.360185	0.280556	0.454444	0.427778	0.00603477	136.099
OG0001209	1	1	1	1	732	0.411744	2	5	5	5	0.42418	0.40929	0.443989	0.555738	0.00442169	15.3072
OG0001210	0	1	1	0	159	0.471536	2	5	1	5	0.349057	0.301887	0.389937	0.393711	0.00184074	7.49154
OG0001211	1	0	1	1	2802	0.285936	6	5	5	5	0.482394	0.39172	0.500857	0.528979	0.00352287	3.1013
OG0001212	1	1	1	1	1365	0.427974	6	5	5	5	0.437485	0.373333	0.412747	0.467399	0.00158424	8.73552
OG0001213	1	1	1	1	1005	0.346529	4	5	5	5	0.483582	0.401592	0.455522	0.512239	0.00222491	5.24571
OG0001214	0	1	1	1	723	0.596675	6	2	4	5	0.506916	0.326418	0.506224	0.629322	0.0155665	9.04771
OG0001215	1	1	1	0	366	0.296887	6	5	3	5	0.482696	0.430601	0.489982	0.540437	0.00201973	3.5489
OG0001218	1	1	0	1	801	0.901997	4	5	4	3	0.48814	0.404744	0.541511	0.466084	0.00320388	9.1634
OG0001219	1	1	1	1	780	0.608791	5	5	4	5	0.422821	0.354872	0.431731	0.419231	0.00124291	6.3364
OG0001221	1	1	1	1	627	0.857837	1	4	4	5	0.472089	0.376794	0.514753	0.519298	0.00437422	38.8307
OG0001224	1	1	1	1	651	0.499395	1	5	5	4	0.417819	0.434101	0.450998	0.633641	0.010117	8.57054
OG0001225	1	1	1	1	3924	0.57901	5	3	3	3	0.433843	0.430853	0.528118	0.542813	0.0035819	6.85981
OG0001226	1	1	1	1	1008	1.02845	6	5	5	5	0.469081	0.377381	0.463095	0.530952	0.00398404	40.2836
OG0001228	1	1	1	0	525	0.584353	4	4	5	3	0.534762	0.433333	0.566476	0.532063	0.00332998	44.9195
OG0001236	0	1	0	1	63	1.61894	3	4	1	4	0.380952	0.365079	0.285714	0.361111	0.0018096	4.55789
OG0001238	1	1	1	0	483	0.675788	2	5	2	2	0.399586	0.370186	0.459627	0.442029	0.00164512	9.6631
OG0001239	0	1	1	1	996	1.28899	1	5	3	5	0.374498	0.373293	0.386546	0.430321	0.000717247	16.2746
OG0001240	1	1	1	0	2307	0.331126	6	4	3	4	0.431946	0.421001	0.503829	0.510295	0.00219175	9.87176
OG0001241	1	1	1	1	1536	0.93385	5	2	5	5	0.397656	0.365234	0.453516	0.44362	0.00169332	30.8855
OG0001242	1	1	1	1	471	0.741136	6	5	5	5	0.406936	0.390234	0.392357	0.427176	0.000290238	8.17045
OG0001243	1	1	1	1	117	1.02101	5	5	4	5	0.398291	0.374359	0.346154	0.432479	0.00134043	25.7309
OG0001244	1	0	1	1	390	0.692654	6	5	5	5	0.447009	0.350256	0.407692	0.524103	0.00532691	11.0027
OG0001245	1	1	1	1	270	0.379354	1	5	4	5	0.385185	0.38963	0.461111	0.464444	0.00189871	21.8459
OG0001247	1	0	1	1	1050	0.817648	3	4	4	5	0.395238	0.317619	0.39119	0.296	0.00256922	33.012
OG0001248	1	1	1	0	537	0.538276	4	5	5	4	0.450186	0.360894	0.416015	0.418063	0.00137363	28.6507
OG0001250	1	1	1	1	519	0.371382	1	5	5	5	0.489403	0.424663	0.473218	0.475915	0.000802232	9.77504
OG0001251	1	1	1	1	540	1.67015	4	5	5	5	0.456944	0.384074	0.517407	0.44037	0.00301019	101.144
OG0001252	1	1	0	1	330	1.05757	4	5	5	3	0.464394	0.375152	0.476364	0.583838	0.00730995	15.0275
OG0001254	1	1	0	1	237	1.03623	6	4	3	1	0.418425	0.331224	0.38256	0.476793	0.00375026	14.9282
OG0001255	0	1	0	1	42	1.0798	6	5	5	4	0.396825	0.304762	0.409524	0.446429	0.00362532	7.21507
OG0001257	1	0	1	1	468	0.428568	6	5	5	5	0.446937	0.373077	0.454273	0.485897	0.00227904	32.116
OG0001258	1	1	1	1	390	0.421251	5	4	5	4	0.432821	0.401282	0.450769	0.524359	0.00272571	21.1796
OG0001259	1	1	0	1	366	0.633747	5	5	5	5	0.369945	0.354098	0.364481	0.395628	0.000311943	10.676
OG0001261	1	1	1	1	267	0.6749	6	5	5	5	0.473159	0.424719	0.448689	0.506367	0.00121797	10.8546
OG0001262	1	0	1	1	840	0.639123	6	5	5	5	0.454563	0.359762	0.432857	0.514286	0.00407303	6.16532
OG0001264	1	0	1	1	438	0.785857	6	5	5	5	0.436073	0.33653	0.400457	0.37169	0.00178942	10.9238
OG0001265	1	1	1	1	471	0.88767	5	5	5	5	0.373673	0.340977	0.371975	0.368153	0.000234703	25.0202
OG0001267	1	1	1	1	984	0.644086	6	5	5	5	0.438686	0.385163	0.436179	0.514837	0.00285629	8.24893
OG0001268	1	0	1	1	1425	0.891059	6	4	5	5	0.424444	0.338421	0.450667	0.511158	0.00514193	16.6936
OG0001269	1	1	0	1	783	0.719599	6	5	5	5	0.46126	0.397701	0.477139	0.600511	0.00719545	12.3216
OG0001270	1	0	1	1	174	0.712623	6	5	5	5	0.451149	0.414943	0.43908	0.509195	0.00160069	12.1617
OG0001271	1	1	1	1	561	0.620021	6	5	5	5	0.43672	0.376471	0.397148	0.409626	0.000634382	19.4803
OG0001272	1	0	1	1	363	0.591079	6	5	5	5	0.464187	0.357025	0.49146	0.499174	0.00431585	31.1058
OG0001273	1	1	1	0	1050	0.378035	6	5	5	5	0.466349	0.386286	0.429333	0.52	0.00321765	6.55578
OG0001274	0	1	1	1	303	1.62495	6	5	4	4	0.431243	0.381518	0.398515	0.55033	0.00579663	13.1581
OG0001276	1	0	1	1	609	0.548106	6	5	5	4	0.414614	0.39803	0.491626	0.464286	0.00188089	37.3507
OG0001278	1	0	1	1	1137	0.824624	5	5	5	4	0.488127	0.40088	0.458047	0.613676	0.00808755	11.6562
OG0001279	1	1	1	1	297	0.419244	6	5	5	5	0.439955	0.421549	0.4633	0.412795	0.000499332	21.206
OG0001280	1	1	1	1	624	0.958471	5	5	5	4	0.473718	0.414103	0.407692	0.546074	0.0041463	29.494
OG0001281	1	1	1	1	762	0.639619	5	5	5	4	0.424934	0.370079	0.416273	0.565289	0.0071025	10.2315
OG0001282	1	0	1	1	201	0.936127	6	5	5	5	0.488391	0.40398	0.483582	0.524378	0.00257833	93.1674
OG0001284	1	1	1	1	1329	0.573761	6	5	5	5	0.470905	0.368247	0.461851	0.580888	0.00757206	16.0693
OG0001285	1	1	0	1	312	0.521665	6	5	5	4	0.366453	0.341026	0.409615	0.391026	0.000888624	8.82645
OG0001287	1	1	1	1	786	0.714271	6	5	5	5	0.396098	0.372519	0.480407	0.475318	0.00301442	16.2284
OG0001288	1	1	0	1	180	0.597558	4	5	4	3	0.454167	0.391111	0.530556	0.472222	0.00329698	31.151
OG0001289	1	0	0	1	426	0.575481	6	5	5	5	0.352504	0.344131	0.406573	0.468075	0.00328281	16.1097
OG0001291	1	1	1	1	528	0.838313	5	3	4	2	0.494318	0.400884	0.533144	0.580492	0.00580477	13.0961
OG0001292	1	1	1	0	543	1.00501	5	5	5	5	0.361694	0.349908	0.417311	0.495764	0.00443159	21.3474
OG0001293	1	1	1	0	339	0.446393	6	5	5	4	0.404621	0.384661	0.461357	0.508112	0.00313635	8.63979
OG0001294	1	0	1	1	723	0.429935	6	5	5	5	0.448594	0.368465	0.405809	0.497925	0.0031104	11.747
OG0001295	1	1	1	1	402	0.472646	1	5	5	5	0.390547	0.38408	0.383582	0.465672	0.00159418	7.70957
OG0001297	1	1	1	1	588	0.945039	6	4	5	5	0.490646	0.417092	0.456122	0.511905	0.00172322	13.9543
OG0001299	1	1	1	0	801	0.583916	5	5	5	5	0.460175	0.381523	0.448439	0.483146	0.00190509	18.2681
OG0001300	1	0	1	1	2025	0.574376	6	4	5	5	0.463868	0.351605	0.414222	0.474963	0.0031682	14.153
OG0001301	1	1	1	1	744	1.04742	6	5	5	5	0.484767	0.365323	0.414785	0.655914	0.0161241	13.7495
OG0001303	0	0	1	1	237	0.69262	6	5	5	5	0.38256	0.362025	0.367089	0.377215	8.73751e-05	62.1307
OG0001305	1	1	1	1	552	0.689773	5	4	5	5	0.421739	0.399909	0.400362	0.387319	0.000203927	21.146
OG0001307	1	0	1	1	459	0.877131	6	4	5	4	0.412128	0.352397	0.427451	0.415577	0.00113171	35.1915
OG0001308	1	0	1	1	573	0.259857	6	5	5	5	0.439209	0.394066	0.457941	0.517976	0.00263588	8.77025
OG0001309	1	1	1	1	651	0.624201	6	5	5	5	0.454173	0.399078	0.46851	0.456221	0.000956854	19.9429
OG0001310	1	0	1	1	840	0.519428	6	5	5	5	0.441667	0.39619	0.515476	0.457143	0.00242521	5.28801
OG0001311	1	1	1	1	987	0.475668	5	5	4	5	0.465653	0.390476	0.468592	0.485106	0.00178069	8.22527
OG0001313	1	1	1	1	195	0.706169	6	5	5	4	0.373504	0.362051	0.410256	0.446154	0.00145379	98.05
OG0001316	1	0	1	1	423	1.22698	6	4	5	4	0.481481	0.430851	0.522459	0.687352	0.0123333	63.6312
OG0001318	1	0	1	1	447	0.743775	5	5	5	4	0.479195	0.371812	0.486801	0.480425	0.00305419	24.0479
OG0001319	1	1	1	0	135	0.621015	5	5	5	5	0.502222	0.327407	0.505185	0.484444	0.0072984	9.85487
OG0001320	1	1	1	1	7134	0.572451	6	5	5	5	0.450215	0.432408	0.484469	0.444912	0.000495827	12.2117
OG0001321	1	1	1	1	1122	0.656082	5	5	5	5	0.443672	0.428342	0.488414	0.498217	0.00114994	24.9187
OG0001322	1	0	1	1	279	1.10535	6	5	5	5	0.416965	0.389247	0.384229	0.587814	0.00932745	32.7205
OG0001324	0	1	0	1	774	0.521984	5	5	5	5	0.427907	0.346253	0.408527	0.711886	0.02644	10.9584
OG0001325	1	1	0	0	396	1.04235	5	5	5	4	0.40404	0.336364	0.437879	0.483586	0.00384346	16.997
OG0001327	1	1	1	0	285	0.611706	6	2	4	5	0.446199	0.296491	0.416667	0.432982	0.00473312	5.89475
OG0001328	1	1	1	1	534	1.20946	1	5	5	5	0.372659	0.37191	0.488015	0.516479	0.00576522	49.0808
OG0001332	1	1	1	1	489	0.49151	1	5	5	5	0.411043	0.376687	0.447853	0.430675	0.000932917	12.4095
OG0001333	1	1	0	1	531	0.723921	6	5	5	5	0.479284	0.422976	0.468173	0.496798	0.000992747	40.2029
OG0001334	1	1	1	1	933	0.898373	6	5	5	5	0.467488	0.379636	0.474598	0.603215	0.00847823	13.5847
OG0001336	1	0	1	1	405	0.71291	6	5	5	5	0.371605	0.367901	0.382222	0.419753	0.000562247	16.2171
OG0001337	1	0	1	0	372	0.336349	4	2	5	2	0.428763	0.366935	0.548925	0.599462	0.0114285	6.48017
OG0001340	1	1	1	0	450	0.742713	2	4	5	5	0.401111	0.356111	0.386667	0.416	0.000653007	15.2506
OG0001344	1	1	1	1	1032	1.08397	5	4	5	5	0.455814	0.38905	0.470736	0.467442	0.00147033	43.9753
OG0001345	1	1	1	1	585	1.21736	6	5	5	5	0.437322	0.353846	0.424615	0.401709	0.00135181	21.2154
OG0001346	1	0	1	1	444	1.20167	6	3	5	4	0.448949	0.337838	0.50991	0.579955	0.01053	20.6338
OG0001347	1	1	1	1	1482	0.623002	5	5	5	5	0.45857	0.404049	0.445209	0.576518	0.00547875	13.1282
OG0001348	1	1	0	1	435	1.04934	6	5	5	5	0.427586	0.368276	0.395402	0.716782	0.0261387	11.6229
OG0001352	1	0	1	1	465	0.416685	6	5	5	5	0.457706	0.390968	0.429247	0.541505	0.00408458	14.8105
OG0001353	1	1	1	1	1023	0.512983	6	5	5	5	0.415282	0.366373	0.408407	0.5652	0.00756651	9.04808
OG0001354	1	1	1	1	861	0.742842	6	5	5	5	0.432636	0.382346	0.428107	0.548897	0.00504078	21.1199
OG0001356	1	1	1	1	1443	1.14457	6	5	5	4	0.439016	0.363964	0.432432	0.541234	0.00533956	39.5934
OG0001358	1	1	1	0	84	0.387887	6	1	5	5	0.386905	0.238095	0.42619	0.366667	0.00662923	189.666
OG0001359	1	1	1	0	492	0.419244	2	5	5	5	0.39939	0.343496	0.381707	0.404878	0.000769311	8.36718
OG0001360	1	1	1	1	1362	0.744262	6	5	1	5	0.469041	0.390162	0.450808	0.476505	0.00153363	15.0162
OG0001361	1	0	1	1	192	0.572452	6	5	5	5	0.525174	0.403125	0.432292	0.498958	0.00322411	20.7569
OG0001362	1	1	1	1	651	0.472709	6	5	5	5	0.44342	0.360983	0.414132	0.501997	0.00345957	20.8759
OG0001363	1	0	1	1	510	0.924547	6	5	5	5	0.421569	0.4	0.414118	0.416078	8.43778e-05	19.142
OG0001364	1	1	1	1	927	1.33645	5	5	5	5	0.442071	0.380151	0.495361	0.480475	0.00264239	18.7419
OG0001365	1	1	1	1	849	0.706441	2	5	5	5	0.451119	0.37338	0.440989	0.400236	0.00130734	17.1737
OG0001366	1	1	0	1	480	0.624998	6	5	5	4	0.443056	0.3925	0.513333	0.434896	0.00250933	11.8036
OG0001367	1	1	1	1	213	0.880866	4	2	3	5	0.495305	0.471831	0.553991	0.444131	0.00218336	10.9439
OG0001368	0	1	1	0	39	1.40842	5	5	5	5	0.461538	0.348718	0.512821	0.435897	0.00470524	134.182
OG0001369	1	1	1	1	375	0.818409	6	5	5	5	0.382222	0.338667	0.415467	0.44	0.00192576	48.0006
OG0001370	1	0	1	1	351	1.05596	6	5	5	5	0.479107	0.382906	0.497436	0.479772	0.00270027	7.09758
OG0001371	1	1	1	1	474	0.968982	1	5	5	5	0.478903	0.407595	0.520253	0.507173	0.00253105	13.7251
OG0001372	0	1	1	1	405	1.08934	6	5	5	5	0.430041	0.364938	0.441481	0.427654	0.00119653	14.3947
OG0001374	1	0	1	1	54	0.890045	5	5	5	4	0.366667	0.474074	0.396296	0.351852	0.00296639	9.28515
OG0001380	0	0	0	1	225	0.3707	6	5	5	5	0.428889	0.409778	0.423111	0.484444	0.00108331	7.38712
OG0001383	1	1	1	1	3075	0.511583	6	5	5	5	0.440705	0.384195	0.421984	0.565854	0.00619437	6.87781
OG0001386	1	1	1	0	1395	0.836757	6	5	5	5	0.424134	0.384659	0.442724	0.507527	0.00262713	10.1915
OG0001387	0	0	0	1	144	0.498226	6	4	5	1	0.415509	0.376736	0.370833	0.368056	0.000489088	57.229
OG0001388	1	1	1	1	528	0.844059	4	4	5	3	0.483902	0.383049	0.502273	0.456439	0.00274699	19.1678
OG0001389	0	1	1	1	441	0.665511	6	5	5	5	0.487906	0.414059	0.455782	0.547846	0.0031828	24.7677
OG0001390	1	0	1	1	228	0.994675	4	5	5	5	0.358553	0.366667	0.419298	0.421053	0.00111609	15.0821
OG0001391	1	1	1	1	399	1.14565	5	5	5	5	0.427068	0.360902	0.46416	0.405514	0.00185918	11.3313
OG0001392	1	0	1	1	663	0.635401	6	5	5	5	0.429361	0.347511	0.412368	0.555354	0.00755939	14.0265
OG0001394	1	1	1	0	393	0.666019	6	5	5	5	0.510602	0.361323	0.4743	0.629517	0.0122105	9.4867
OG0001395	1	0	1	1	384	1.08498	3	3	3	5	0.517361	0.429688	0.5	0.445833	0.00177024	118.864
OG0001396	1	1	0	0	924	0.500089	6	5	5	5	0.457973	0.400649	0.417749	0.443723	0.000660777	22.9288
OG0001397	1	1	1	1	369	0.747775	2	3	5	5	0.424119	0.331527	0.499729	0.458537	0.00513293	42.3175
OG0001398	0	1	0	1	351	1.03537	6	5	5	5	0.450617	0.435328	0.494017	0.452422	0.000632284	19.1512
OG0001400	1	0	1	1	1878	1.10352	6	5	4	5	0.451455	0.395101	0.47524	0.55442	0.00436809	13.068
OG0001401	1	0	1	1	366	0.590918	6	5	5	5	0.43306	0.364481	0.398907	0.434426	0.00110088	11.6019
OG0001402	1	0	0	1	468	1.16743	4	5	5	5	0.452457	0.380342	0.452991	0.47094	0.00161256	22.9894
OG0001405	1	0	1	1	681	0.5333	6	5	5	5	0.459618	0.390308	0.479883	0.547724	0.00419856	15.0371
OG0001406	1	1	1	1	612	0.645179	6	5	5	5	0.403867	0.389216	0.463399	0.438889	0.00112971	17.1824
OG0001407	0	0	1	1	105	1.47476	4	5	5	5	0.369048	0.318095	0.398095	0.588571	0.0139558	11.1986
OG0001412	1	0	1	1	531	0.583423	6	5	5	5	0.529818	0.377778	0.53484	0.622599	0.0103381	9.00929
OG0001414	1	1	1	0	573	0.452272	6	4	5	5	0.460733	0.415794	0.44014	0.519721	0.00197081	11.595
OG0001415	1	0	1	1	411	0.782598	4	3	4	5	0.420316	0.392539	0.487226	0.407299	0.00174916	15.8629
OG0001416	1	1	1	1	402	1.04275	5	4	1	5	0.449254	0.395522	0.472637	0.48806	0.00164062	103.337
OG0001417	1	0	1	1	216	0.822471	6	5	5	4	0.438272	0.325926	0.480556	0.472222	0.00507871	13.5269
OG0001418	1	1	1	0	324	0.573964	1	5	4	3	0.484568	0.377778	0.47608	0.62037	0.00993772	8.27074
OG0001419	1	1	1	1	387	1.19094	6	4	5	5	0.444444	0.423773	0.424289	0.576744	0.00541498	29.7488
OG0001420	1	1	1	1	333	0.56715	6	5	5	5	0.441942	0.399399	0.45045	0.524925	0.00272315	14.7612
OG0001421	1	1	1	1	1077	0.707781	6	5	5	5	0.473692	0.407614	0.457567	0.532776	0.00266122	12.9154
OG0001422	1	1	1	1	282	0.358703	1	5	5	5	0.400709	0.367376	0.42766	0.391489	0.000620525	21.4204
OG0001423	1	1	0	1	294	1.09118	5	4	5	5	0.386395	0.326531	0.42381	0.436735	0.00244107	157.056
OG0001424	1	1	1	0	2187	0.687449	5	1	5	5	0.471971	0.353452	0.457888	0.378967	0.00339008	23.5925
OG0001425	1	1	1	1	2160	0.565981	6	5	5	5	0.513889	0.396944	0.453333	0.572963	0.00577552	10.1401
OG0001426	1	0	0	1	399	0.50976	2	5	5	5	0.39599	0.424561	0.479198	0.546366	0.00439049	15.0404
OG0001427	1	1	0	1	186	0.564448	6	5	5	5	0.465054	0.352688	0.466667	0.602151	0.0104169	33.584
OG0001428	1	1	1	1	168	0.816769	1	5	5	4	0.488095	0.340476	0.455952	0.495536	0.00515208	19.4634
OG0001429	1	1	1	1	603	0.855327	5	5	5	4	0.371808	0.337977	0.414594	0.335821	0.00136251	36.6162
OG0001430	1	0	1	1	210	0.405983	6	5	5	5	0.459524	0.431429	0.577143	0.574286	0.0057869	7.14582
OG0001431	1	1	1	1	774	0.787426	6	5	5	5	0.389104	0.386822	0.454522	0.469509	0.00186623	8.13395
OG0001432	1	1	1	0	315	0.308108	6	5	5	5	0.427513	0.391746	0.51746	0.512381	0.00391291	13.6769
OG0001434	1	1	1	1	1143	0.762399	6	5	5	5	0.426218	0.390201	0.405949	0.549081	0.00523177	12.6088
OG0001435	1	0	1	1	840	0.801424	6	5	5	4	0.484722	0.360714	0.501667	0.574405	0.0078775	18.8742
OG0001436	1	1	1	1	1956	0.594929	6	5	5	5	0.501022	0.409305	0.443865	0.587423	0.00605616	10.9437
OG0001438	1	1	1	1	351	0.9928	6	5	5	4	0.461064	0.439316	0.497436	0.578348	0.00373381	12.8118
OG0001439	1	0	1	1	888	0.64106	6	5	5	5	0.440878	0.36464	0.398198	0.452928	0.00164129	10.0497
OG0001440	1	1	1	1	1713	0.565311	6	4	5	5	0.435591	0.427466	0.475657	0.514886	0.00162188	11.1405
OG0001441	1	1	1	1	639	1.32052	6	5	5	5	0.443401	0.335524	0.507042	0.555556	0.00903766	27.6422
OG0001442	0	1	1	1	594	1.10975	6	5	5	4	0.483726	0.392256	0.441077	0.40404	0.00170248	7.58113
OG0001443	1	0	1	1	720	0.78668	6	5	5	5	0.449769	0.378333	0.465	0.571667	0.00637173	7.04629
OG0001445	1	1	1	1	1107	0.654539	4	5	5	3	0.463415	0.392593	0.476603	0.48389	0.0017546	10.9125
OG0001446	1	0	1	1	936	0.340573	6	5	5	5	0.432514	0.405342	0.498718	0.570727	0.00545669	9.93921
OG0001447	1	1	1	0	90	0.522779	6	5	5	5	0.387037	0.324444	0.404444	0.448889	0.00265902	4.96937
OG0001448	1	1	0	1	543	0.690171	6	4	4	4	0.482812	0.360958	0.461326	0.467311	0.00308091	11.0129
OG0001449	1	1	0	1	810	0.780098	6	3	5	5	0.478807	0.404115	0.477037	0.46321	0.00123551	20.7708
OG0001450	1	1	1	1	672	0.799811	6	5	3	3	0.403274	0.342262	0.482639	0.467262	0.00414024	27.2251
OG0001451	1	1	1	1	975	0.886844	6	5	5	5	0.450085	0.369436	0.429128	0.562462	0.00651432	11.8837
OG0001452	1	1	1	1	222	0.690877	5	5	5	5	0.40991	0.346847	0.416216	0.513514	0.00473392	21.8864
OG0001453	1	1	1	1	1221	1.15662	6	5	5	5	0.476112	0.437183	0.440131	0.566912	0.0036639	27.0805
OG0001455	1	1	1	1	3018	0.501057	5	5	5	5	0.461166	0.349172	0.445726	0.421007	0.00245733	18.0451
OG0001456	0	1	1	1	81	0.723832	6	5	5	5	0.584362	0.518519	0.54321	0.693827	0.00600332	8.46209
OG0001457	1	0	1	1	348	1.51234	6	4	5	5	0.437739	0.295259	0.42931	0.664943	0.0235126	15.3236
OG0001458	1	1	1	1	966	0.579511	6	5	5	5	0.470842	0.358799	0.418012	0.486749	0.00334999	8.09703
OG0001461	1	1	1	1	1083	1.08169	6	5	5	5	0.356879	0.338504	0.383195	0.429917	0.0015751	44.9999
OG0001462	1	0	1	1	258	0.978613	4	5	5	5	0.436047	0.370543	0.417054	0.502326	0.00298714	10.5966
OG0001463	1	1	1	1	2154	0.595975	6	5	5	5	0.472377	0.404085	0.479851	0.497679	0.00168148	11.9372
OG0001464	1	1	1	1	780	0.720736	1	5	5	5	0.424359	0.38359	0.414872	0.561795	0.0062469	6.14622
OG0001465	1	1	1	1	102	1.67719	6	5	4	4	0.372549	0.386275	0.362745	0.389706	0.00015593	24.7124
OG0001466	1	1	1	1	1176	0.858194	6	5	4	4	0.466978	0.366667	0.454082	0.570578	0.00697954	13.4356
OG0001467	1	1	1	1	759	1.27255	6	4	3	4	0.443347	0.359684	0.513395	0.476285	0.00429926	61.3257
OG0001468	1	1	1	1	474	0.796242	6	5	5	5	0.358298	0.335443	0.468354	0.428692	0.00379366	57.2717
OG0001469	1	0	1	1	954	0.618393	6	5	5	5	0.449336	0.403774	0.498113	0.490566	0.00188708	14.9181
OG0001470	1	1	1	1	537	1.01946	5	5	4	3	0.395903	0.38324	0.424581	0.42396	0.000428128	24.0918
OG0001475	1	0	1	1	255	0.63143	6	5	5	5	0.411111	0.349804	0.391373	0.438431	0.00139099	15.6141
OG0001476	1	1	0	1	591	1.44657	6	5	5	4	0.503102	0.428765	0.4978	0.657783	0.00935754	18.6336
OG0001477	1	1	0	1	393	0.929562	6	5	5	5	0.4419	0.390331	0.479389	0.496183	0.00220247	15.0732
OG0001479	1	1	1	1	2031	0.880713	3	4	4	4	0.43788	0.361152	0.430699	0.530896	0.00485666	12.7259
OG0001480	1	1	0	1	399	0.907977	4	5	5	4	0.432331	0.386967	0.413534	0.468672	0.00117945	10.4809
OG0001481	1	1	0	1	462	0.824759	6	5	5	4	0.474387	0.370996	0.451948	0.536797	0.00469422	16.7347
OG0001482	1	1	1	1	144	0.958772	3	4	5	4	0.479167	0.420139	0.544444	0.553819	0.00389406	4.86367
OG0001483	1	0	1	1	693	0.908868	6	5	5	5	0.438432	0.377201	0.483405	0.500144	0.00302126	28.2295
OG0001484	1	0	1	1	648	0.754013	5	4	4	4	0.494444	0.403935	0.433256	0.624228	0.00955325	12.249
OG0001486	1	1	1	1	450	0.785817	5	5	5	5	0.436444	0.339556	0.368889	0.425333	0.00212324	74.9454
OG0001487	1	1	1	0	195	0.529475	6	4	5	5	0.408547	0.338462	0.437949	0.409231	0.0017923	57.6696
OG0001488	1	1	1	1	1083	0.488736	5	5	4	5	0.492705	0.407572	0.469991	0.522068	0.00236197	14.9509
OG0001490	1	1	1	1	1122	0.760099	1	5	5	5	0.358289	0.346524	0.340285	0.326916	0.000170741	32.2297
OG0001491	1	1	1	0	240	0.266682	5	5	5	5	0.46	0.370833	0.506667	0.414167	0.00342616	17.2503
OG0001492	1	1	1	1	306	1.11884	6	5	5	4	0.402505	0.313072	0.403268	0.32598	0.0023442	51.5465
OG0001494	1	0	1	1	321	0.898247	6	5	5	5	0.456906	0.391277	0.455452	0.585047	0.0065991	10.7354
OG0001495	1	1	1	1	768	0.367684	5	4	4	4	0.439063	0.381836	0.474935	0.550781	0.00500045	7.53446
OG0001497	1	1	1	1	924	1.02354	5	5	4	3	0.498052	0.463853	0.550866	0.604257	0.00378113	18.95
OG0001498	1	0	1	1	585	0.849144	6	5	5	4	0.426211	0.407863	0.446496	0.530342	0.00292625	22.5935
OG0001499	1	1	1	1	411	0.779488	6	5	5	5	0.439578	0.384428	0.417032	0.521168	0.00340098	14.0239
OG0001500	1	0	1	1	498	0.76748	6	3	5	4	0.48427	0.30656	0.404819	0.519578	0.00894516	17.3784
OG0001501	1	1	0	1	882	0.497829	6	5	5	4	0.44898	0.360317	0.443764	0.494898	0.00314055	10.6159
OG0001504	1	1	1	1	831	1.48767	6	5	5	4	0.447653	0.408424	0.515042	0.517148	0.00284189	43.8891
OG0001508	1	0	1	1	126	0.625266	6	5	5	5	0.406085	0.326984	0.426984	0.550794	0.00858782	9.68368
OG0001509	1	1	1	0	612	0.546238	6	5	4	5	0.452887	0.391176	0.455474	0.533333	0.00339094	6.59137
OG0001510	0	1	1	0	351	0.74511	6	5	4	5	0.383191	0.369801	0.418803	0.416524	0.000595687	13.1504
OG0001512	0	1	1	1	312	1.31506	6	5	5	5	0.448184	0.332692	0.399359	0.408974	0.00230128	47.8465
OG0001513	1	0	1	1	468	0.791318	6	5	5	5	0.418803	0.370513	0.449573	0.544872	0.00540878	9.19094
OG0001514	1	0	1	1	501	0.363876	6	5	5	5	0.461743	0.353693	0.489421	0.488224	0.0041387	25.705
OG0001515	1	1	0	1	279	1.47228	6	5	4	5	0.450418	0.378495	0.424731	0.373477	0.00137857	172.97
OG0001517	1	1	0	1	987	0.764659	6	5	5	5	0.419622	0.400203	0.426342	0.436474	0.000233987	17.7869
OG0001519	1	1	1	1	501	0.648945	5	5	5	5	0.373253	0.341717	0.468663	0.453094	0.00376955	9.43503
OG0001522	1	1	1	1	909	0.719785	5	5	1	1	0.477008	0.428163	0.488449	0.513751	0.0012889	9.57088
OG0001524	1	0	1	1	420	0.619221	6	5	5	5	0.463492	0.44619	0.45	0.459524	6.501e-05	17.9501
OG0001525	1	1	1	1	291	0.605713	6	5	5	5	0.405498	0.380069	0.459794	0.474227	0.00197903	10.9584
OG0001526	1	0	1	1	534	1.36803	6	4	5	5	0.417915	0.352996	0.381273	0.4397	0.00148022	36.6577
OG0001527	1	1	0	1	225	0.768925	6	5	5	5	0.472593	0.376889	0.52	0.537778	0.00519482	31.3717
OG0001528	1	1	1	1	96	0.971716	4	5	2	3	0.4375	0.414583	0.463542	0.493056	0.00114297	12.2842
OG0001529	1	1	1	1	726	1.32263	2	4	4	3	0.406336	0.385675	0.544766	0.487603	0.00543008	22.4048
OG0001531	1	1	1	0	456	1.0783	5	4	4	5	0.425	0.375548	0.472039	0.42807	0.00155584	13.3002
OG0001533	1	1	1	1	1332	0.628505	6	5	5	5	0.436436	0.431532	0.467568	0.467417	0.000378287	10.0353
OG0001534	1	1	1	1	606	0.571516	1	5	5	5	0.442244	0.384158	0.413531	0.467327	0.00129177	7.08373
OG0001535	1	1	0	1	168	0.910011	4	1	4	1	0.516369	0.369048	0.516369	0.535714	0.00599446	17.0693
OG0001536	1	1	1	1	1518	1.23562	6	5	5	2	0.459376	0.393017	0.460079	0.608696	0.00831681	12.5588
OG0001538	1	1	1	1	339	1.33409	6	5	5	5	0.490659	0.39056	0.512684	0.488496	0.00296668	17.9538
OG0001539	1	1	1	1	441	0.940353	6	4	5	5	0.383598	0.330499	0.368707	0.428118	0.00162852	9.24129
OG0001540	1	1	1	1	786	0.874514	4	5	5	5	0.451654	0.404835	0.492366	0.3743	0.00269724	28.3176
OG0001541	1	0	1	1	480	0.760421	4	3	3	5	0.453125	0.345139	0.4625	0.488333	0.00399451	7.2376
OG0001542	1	1	1	0	648	0.549845	6	5	5	5	0.394033	0.35216	0.387037	0.496296	0.00384909	8.94911
OG0001543	0	1	0	1	255	0.989914	6	5	5	5	0.458824	0.381176	0.42902	0.494118	0.00228712	36.7769
OG0001544	1	1	0	1	747	1.73541	6	5	5	4	0.410085	0.367068	0.4166	0.398594	0.000483029	31.3506
OG0001545	1	1	0	1	654	1.54807	5	5	4	5	0.472783	0.385321	0.44419	0.504893	0.00257884	20.7229
OG0001546	1	0	1	1	939	0.406828	5	5	5	5	0.48328	0.413632	0.466241	0.523323	0.00206691	11.8002
OG0001548	1	1	1	1	684	0.437237	6	5	5	5	0.422758	0.364035	0.434795	0.528655	0.00464365	7.22226
OG0001549	0	1	1	1	297	0.733119	6	5	5	5	0.482043	0.36229	0.452525	0.515825	0.00433965	18.8343
OG0001550	1	1	1	0	333	0.738303	6	5	5	5	0.472973	0.439039	0.485886	0.474474	0.000408419	21.7839
OG0001551	1	1	1	1	372	0.511783	2	5	5	5	0.454301	0.398387	0.417742	0.403763	0.000634659	20.156
OG0001552	1	1	0	1	684	0.600736	6	4	5	5	0.462232	0.399488	0.522807	0.474854	0.00257937	10.8586
OG0001553	1	1	1	1	567	0.778288	6	5	5	5	0.402998	0.328042	0.482892	0.414462	0.00402188	9.81772
OG0001554	1	1	1	0	306	0.367545	3	4	3	4	0.377996	0.36683	0.501089	0.451797	0.00403318	15.4123
OG0001555	1	0	1	1	627	0.77084	6	5	5	5	0.368421	0.311324	0.386603	0.453589	0.00343646	34.7993
OG0001556	1	1	1	1	273	0.747468	5	5	2	5	0.394139	0.38022	0.445055	0.441758	0.00108793	10.7205
OG0001557	1	1	1	0	153	0.501684	3	3	4	5	0.424837	0.437908	0.526144	0.51634	0.00273666	11.8327
OG0001558	1	1	1	1	6768	0.756579	6	5	5	5	0.48616	0.379639	0.446277	0.570567	0.00636701	10.1091
OG0001559	1	1	1	1	546	1.43589	6	3	5	4	0.434371	0.334554	0.469963	0.529304	0.0066689	21.8492
OG0001560	1	0	1	1	750	0.560296	6	5	5	5	0.478	0.376267	0.433067	0.500267	0.00299855	5.86775
OG0001561	1	0	1	1	606	0.593833	6	5	1	5	0.386139	0.338284	0.409241	0.461386	0.00261618	10.8306
OG0001562	0	0	0	1	156	1.50299	6	5	5	5	0.405983	0.346154	0.369231	0.414103	0.00101327	10.9653
OG0001564	1	1	1	1	2091	0.994348	6	5	5	4	0.47011	0.419895	0.485892	0.600191	0.00580155	12.1318
OG0001565	1	1	1	1	708	0.657397	6	5	5	5	0.376177	0.356215	0.389548	0.434463	0.00110216	19.3782
OG0001566	1	1	1	1	21300	0.751826	4	3	2	2	0.392441	0.407418	0.46115	0.39277	0.00106024	54.1508
OG0001567	1	1	1	0	564	0.992654	3	5	5	5	0.420213	0.361702	0.486525	0.526596	0.00529287	7.97996
OG0001569	1	1	1	0	213	0.502632	4	5	5	5	0.480047	0.349296	0.430986	0.447887	0.00310136	28.5474
OG0001570	1	1	1	1	345	0.582744	1	5	5	5	0.391304	0.35942	0.414493	0.427826	0.000898187	19.6076
OG0001571	1	1	1	1	1182	0.951077	6	5	5	5	0.490271	0.417597	0.533503	0.462775	0.00236532	18.5643
OG0001572	1	1	1	1	1044	1.04318	5	4	5	4	0.429502	0.37069	0.447126	0.458573	0.00152597	59.2088
OG0001574	1	1	1	1	948	1.10679	1	4	5	5	0.441983	0.408492	0.486287	0.448945	0.001018	12.4146
OG0001575	1	1	1	1	1350	0.604004	6	5	5	5	0.445679	0.399556	0.492296	0.48563	0.00182922	16.986
OG0001576	1	1	1	1	966	0.601652	6	5	5	5	0.444444	0.367909	0.436025	0.457764	0.00160769	5.79956
OG0001578	1	1	1	1	312	0.874345	6	5	4	4	0.428419	0.31859	0.391026	0.450321	0.00333802	23.8929
OG0001579	0	1	1	1	651	0.594369	6	5	5	5	0.451101	0.409831	0.519816	0.53149	0.00332676	25.4987
OG0001580	1	1	1	1	294	0.351447	1	5	5	5	0.380952	0.37551	0.4	0.485034	0.00258762	59.5794
OG0001581	1	1	1	1	564	0.574694	6	5	5	5	0.450355	0.407801	0.484397	0.423404	0.00112721	25.4249
OG0001588	1	1	1	1	573	0.60428	6	5	5	4	0.528214	0.38918	0.49808	0.606021	0.00806859	10.6572
OG0001590	1	1	1	1	1044	0.73515	3	5	5	5	0.439655	0.435057	0.503448	0.563027	0.00365953	10.3314
OG0001591	0	1	1	1	213	1.25817	2	4	3	1	0.450704	0.407277	0.486698	0.497653	0.00166509	8.31296
OG0001592	1	0	1	1	1002	0.487207	6	5	5	5	0.467066	0.413772	0.435729	0.432735	0.000487621	17.0238
OG0001593	1	0	1	1	384	1.03359	5	5	5	4	0.479687	0.371354	0.422396	0.595703	0.0092876	9.78909
OG0001595	1	1	1	1	222	0.570441	1	4	4	4	0.373874	0.370495	0.381757	0.380631	2.91677e-05	15.2534
OG0001596	1	1	1	1	762	0.660775	6	5	5	5	0.484252	0.407087	0.495013	0.53622	0.00290631	16.5658
OG0001597	1	0	0	1	474	1.00178	6	5	5	4	0.449719	0.411392	0.445148	0.66403	0.0133578	11.5732
OG0001598	1	1	1	1	1113	0.557746	6	5	5	3	0.511381	0.424618	0.491285	0.587302	0.00448543	13.0447
OG0001600	1	1	1	1	660	0.663534	6	5	4	5	0.488131	0.374242	0.483712	0.492121	0.00324632	11.4799
OG0001604	1	1	0	1	1620	0.56635	6	5	4	5	0.467798	0.438519	0.529475	0.459012	0.00153306	9.19501
OG0001605	1	0	1	1	882	0.821862	6	5	5	5	0.439153	0.379138	0.415419	0.5322	0.00426703	10.74
OG0001606	1	1	1	1	558	0.498777	5	5	4	5	0.48172	0.464516	0.53853	0.550896	0.00178343	13.929
OG0001608	1	1	1	1	2130	0.499438	6	5	5	5	0.477074	0.41831	0.496808	0.545634	0.00277503	8.55574
OG0001610	0	0	0	1	420	0.473259	6	5	5	5	0.390873	0.325714	0.422857	0.451429	0.00291606	9.00089
OG0001611	1	1	1	1	486	1.53572	6	5	5	4	0.503429	0.445267	0.513169	0.618827	0.0052243	22.6311
OG0001613	1	1	1	1	582	0.925741	6	5	5	5	0.451604	0.339175	0.470447	0.437801	0.00343422	12.7378
OG0001614	1	0	1	1	1266	1.16474	6	5	5	5	0.495392	0.38436	0.509479	0.519115	0.00391632	63.5426
OG0001615	1	0	1	1	774	0.452633	6	5	5	5	0.402024	0.387597	0.382946	0.546253	0.00610308	9.68469
OG0001616	1	1	1	1	387	0.538815	1	5	5	5	0.338501	0.353488	0.381395	0.46615	0.00325112	13.9296
OG0001617	1	1	1	1	423	0.647757	4	5	5	5	0.395981	0.339953	0.406147	0.412766	0.00110429	21.7851
OG0001618	1	1	1	1	1650	0.803575	6	5	4	5	0.386263	0.334303	0.401061	0.458667	0.00261687	16.4103
OG0001619	1	1	0	1	573	1.25208	6	5	5	5	0.438045	0.35986	0.404538	0.526702	0.00498764	9.30706
OG0001620	0	1	0	1	1071	0.689612	6	5	5	5	0.396981	0.370308	0.443324	0.386181	0.000985361	10.6754
OG0001621	1	1	1	0	606	0.503744	6	5	5	5	0.432343	0.408581	0.50264	0.469307	0.00170988	19.6926
OG0001623	0	1	1	1	384	0.709231	6	5	3	4	0.381944	0.347396	0.387153	0.479167	0.00317364	12.3186
OG0001624	1	1	0	1	1317	0.330697	6	5	5	5	0.439509	0.363857	0.405467	0.393774	0.000978071	8.88056
OG0001625	1	1	1	1	282	0.892243	5	5	5	5	0.409929	0.39078	0.431206	0.531206	0.00390674	29.4914
OG0001626	1	1	1	0	684	0.688542	5	5	5	3	0.510526	0.388012	0.53538	0.608674	0.00842018	13.1462
OG0001627	1	1	1	1	798	0.806495	5	5	3	4	0.438847	0.402005	0.403926	0.506579	0.00238678	22.9254
OG0001629	1	0	1	1	663	0.879409	5	5	5	5	0.383107	0.320664	0.422323	0.433786	0.00260567	41.3672
OG0001630	0	0	0	1	45	0.508232	4	2	4	1	0.472222	0.366667	0.461111	0.444444	0.00227366	11.3605
OG0001631	0	1	1	1	42	1.43947	6	1	4	1	0.404762	0.238095	0.357143	0.380952	0.00547997	26.4082
OG0001632	1	1	1	0	1035	0.419492	4	5	5	4	0.500725	0.37913	0.435169	0.587681	0.00804482	7.46683
OG0001633	1	1	1	1	1239	1.06574	5	5	5	5	0.36933	0.337692	0.369169	0.503955	0.00549386	24.7938
OG0001635	1	1	0	1	3258	0.697887	6	5	5	5	0.446951	0.365623	0.420442	0.504727	0.00334283	14.827
OG0001636	1	1	1	1	996	0.870091	5	5	5	4	0.367871	0.320683	0.429116	0.490462	0.00544602	25.3006
OG0001637	1	0	1	1	390	1.13962	6	5	4	5	0.416667	0.364103	0.470513	0.512308	0.00415369	22.1136
OG0001638	1	0	1	1	912	0.61168	6	4	4	4	0.42617	0.344298	0.391996	0.513706	0.00511008	11.3178
OG0001640	1	1	1	1	1053	0.448379	6	5	5	5	0.469769	0.363723	0.405508	0.509212	0.00421655	15.0115
OG0001642	1	1	1	1	264	0.378072	4	5	1	3	0.453598	0.42197	0.435606	0.506313	0.00136685	19.4544
OG0001643	1	1	0	1	294	1.10413	6	5	5	5	0.406463	0.390476	0.457823	0.535374	0.00425474	7.52048
OG0001644	1	1	0	1	273	0.755569	5	5	4	5	0.425641	0.369231	0.408425	0.47619	0.00196687	19.7599
OG0001645	1	1	1	0	399	0.905257	6	5	5	4	0.462824	0.391479	0.494737	0.517544	0.00301481	17.4738
OG0001647	1	1	1	1	267	0.548999	6	5	5	5	0.46005	0.41573	0.475655	0.540075	0.00265118	47.5627
OG0001648	1	1	1	1	1425	0.797732	6	5	5	5	0.401637	0.352561	0.441544	0.540351	0.006349	15.4821
OG0001652	1	1	1	1	501	0.42026	6	5	4	4	0.398536	0.393613	0.434132	0.546407	0.00506257	9.77485
OG0001653	1	0	1	1	321	0.521267	6	5	5	5	0.449117	0.36324	0.465421	0.456075	0.00223631	17.3712
OG0001654	1	1	1	1	993	1.5182	5	5	4	1	0.432628	0.364955	0.453927	0.432024	0.001494	32.285
OG0001655	1	1	1	0	873	1.15635	6	5	4	2	0.5084	0.416266	0.480813	0.616838	0.00699228	19.9503
OG0001656	1	1	1	1	876	0.595526	6	5	5	5	0.488204	0.396119	0.462329	0.611416	0.0081078	14.1841
OG0001657	1	1	1	1	1236	0.773061	6	5	5	4	0.429881	0.40178	0.430421	0.577872	0.00635516	13.6931
OG0001658	1	0	1	1	1464	0.577016	6	5	5	5	0.404713	0.392623	0.420765	0.505464	0.00260449	11.9176
OG0001659	1	1	1	1	153	0.781056	4	5	5	3	0.519608	0.397386	0.566013	0.498911	0.00506378	20.8235
OG0001660	1	0	1	1	372	0.788661	6	5	3	5	0.442204	0.358602	0.505376	0.490323	0.00436791	6.10765
OG0001661	1	1	1	1	321	1.16503	6	5	5	5	0.456386	0.383178	0.476012	0.546417	0.00450606	15.4628
OG0001662	1	1	1	1	675	0.442006	6	5	4	5	0.494568	0.394074	0.48963	0.457778	0.00214004	10.4201
OG0001663	1	1	1	1	1596	0.989707	1	5	5	5	0.402882	0.395363	0.499749	0.539098	0.00509156	16.9733
OG0001664	1	1	0	1	597	0.791133	6	5	5	5	0.441932	0.40737	0.430151	0.643551	0.0119853	13.5957
OG0001665	1	1	1	1	609	0.664053	6	5	5	5	0.47619	0.397373	0.487685	0.479475	0.00177663	16.607
OG0001666	1	1	1	1	930	0.541416	6	5	5	5	0.430287	0.325161	0.469462	0.450753	0.00416258	11.9021
OG0001667	1	1	1	1	1341	0.737805	6	5	5	5	0.403679	0.35302	0.427144	0.337658	0.0017678	20.6422
OG0001668	1	1	1	1	987	1.61018	6	5	5	5	0.416582	0.405876	0.399595	0.379331	0.000245461	45.1002
OG0001670	1	0	1	1	384	0.687173	6	5	5	5	0.471354	0.424479	0.436979	0.504687	0.00130534	22.2267
OG0001671	1	0	1	0	384	0.361667	6	5	4	5	0.483941	0.425521	0.529948	0.511458	0.00207657	13.939
OG0001672	1	1	0	1	255	1.4246	6	5	4	5	0.439869	0.401569	0.398039	0.542745	0.00455693	32.8762
OG0001674	1	1	1	1	1191	0.651074	6	5	5	5	0.444584	0.387238	0.469018	0.485474	0.00184724	47.911
OG0001677	1	1	1	1	480	1.38173	4	5	5	5	0.570312	0.437083	0.581667	0.680833	0.0100205	35.9649
OG0001678	1	1	0	1	561	0.511505	6	5	4	5	0.41325	0.366845	0.46836	0.483066	0.00284114	13.2604
OG0001679	1	1	1	1	486	1.05349	6	5	5	5	0.447188	0.395473	0.42963	0.431687	0.000475443	32.008
OG0001680	1	0	1	1	309	0.705766	6	5	5	5	0.38781	0.331392	0.390939	0.37411	0.000752869	31.8483
OG0001683	1	1	1	1	1005	0.752011	6	5	5	4	0.466335	0.392836	0.429055	0.406219	0.00103486	21.3747
OG0001684	1	1	1	1	333	0.786579	5	5	4	4	0.449249	0.422222	0.463964	0.410661	0.000596112	3.93954
OG0001685	1	1	1	1	609	0.85945	5	5	4	5	0.433169	0.380952	0.418309	0.461084	0.00111441	13.9567
OG0001686	1	1	1	1	2817	0.483623	6	5	4	5	0.429535	0.382606	0.493788	0.417252	0.00215843	78.794
OG0001687	1	1	1	1	363	0.848805	6	5	5	5	0.507805	0.411019	0.529477	0.493113	0.00267891	10.1741
OG0001688	1	1	1	1	387	0.755365	6	5	4	5	0.419466	0.362791	0.488372	0.521447	0.00503306	21.5175
OG0001689	1	1	1	1	306	0.620806	5	4	5	5	0.452941	0.386438	0.469281	0.507843	0.0025661	7.95648
OG0001690	1	1	1	1	1059	0.496492	6	5	5	5	0.45074	0.407365	0.43305	0.518036	0.00223777	25.4592
OG0001691	1	1	1	1	522	1.53532	5	4	2	2	0.402682	0.385536	0.467433	0.475096	0.00204309	24.3815
OG0001692	1	1	1	1	492	0.667746	6	5	5	5	0.41023	0.369512	0.413415	0.447967	0.00103073	57.0436
OG0001696	1	1	1	1	2049	1.49654	4	5	4	3	0.40776	0.310591	0.350781	0.546283	0.0106053	25.6743
OG0001697	0	0	0	0	21	1.40527	3	4	5	2	0.349206	0.333333	0.409524	0.404762	0.00149219	9.78234
OG0001698	1	1	1	1	2118	0.905939	6	4	5	5	0.471593	0.409585	0.503872	0.563928	0.0041443	17.5065
OG0001699	1	1	1	1	1221	1.18142	4	5	5	4	0.419943	0.366257	0.443571	0.470925	0.00197673	62.6679
OG0001702	1	1	1	1	531	0.652792	6	5	5	5	0.451036	0.378908	0.39661	0.423352	0.000994567	19.8097
OG0001703	1	1	1	1	594	0.503657	4	3	2	1	0.491162	0.467452	0.500842	0.461279	0.000355576	61.3651
OG0001704	1	0	1	1	822	0.687228	2	5	5	5	0.569343	0.400487	0.455231	0.526277	0.00560471	18.8782
OG0001705	1	1	1	1	669	0.491551	2	4	3	4	0.485052	0.467862	0.575486	0.5071	0.0022299	5.00785
OG0001706	1	1	1	0	555	0.678141	5	4	5	5	0.446847	0.386036	0.46955	0.472072	0.00160273	6.5015
OG0001707	1	1	1	1	762	0.71321	6	5	5	5	0.447944	0.399475	0.454593	0.484777	0.00124796	14.086
OG0001709	1	1	1	1	654	0.360996	1	4	5	3	0.408257	0.357798	0.428135	0.488787	0.00293419	15.4211
OG0001710	1	0	1	1	267	0.853284	4	5	4	5	0.382959	0.368539	0.378277	0.48764	0.00311903	75.6257
OG0001712	1	1	0	0	108	0.843072	6	1	5	5	0.347222	0.296296	0.344444	0.361111	0.000799254	22.4643
OG0001714	1	1	1	1	306	1.27625	6	5	5	5	0.465142	0.359477	0.455556	0.520915	0.00449439	19.1325
OG0001715	1	1	1	0	405	1.50128	6	5	4	2	0.441975	0.401975	0.462963	0.546914	0.00373557	22.6496
OG0001716	1	1	1	1	375	1.73966	4	4	5	1	0.425333	0.432	0.4464	0.624	0.00904748	39.8152
OG0001717	1	1	1	1	696	0.493255	6	5	5	5	0.420498	0.33592	0.377586	0.44569	0.00233777	127.291
OG0001718	1	0	1	1	489	0.333323	6	5	5	5	0.473074	0.386503	0.404908	0.601227	0.00946255	22.0184
OG0001719	1	1	1	1	399	0.798265	6	5	5	5	0.403091	0.358396	0.411529	0.565414	0.00814811	10.6324
OG0001720	1	0	1	1	492	1.33755	4	5	5	5	0.457317	0.376016	0.478862	0.498374	0.00289075	169.535
OG0001721	1	0	1	1	225	0.543951	4	5	5	2	0.422222	0.372444	0.380444	0.364444	0.000662124	115.108
OG0001722	1	1	1	1	819	0.78246	6	5	5	5	0.410867	0.378999	0.404151	0.407082	0.000208742	94.3847
OG0001725	1	1	1	1	2022	0.797215	6	5	5	5	0.426311	0.368843	0.415529	0.508902	0.00339624	10.9819
OG0001726	1	1	1	1	726	0.678059	6	5	5	5	0.445133	0.416529	0.459229	0.522039	0.001986	18.9539
OG0001728	1	1	1	1	600	0.43109	1	4	4	1	0.416667	0.41	0.49375	0.42	0.00154588	15.1579
OG0001729	0	1	1	0	471	0.92845	6	5	4	5	0.448337	0.428875	0.450637	0.525265	0.00180302	34.7467
OG0001730	1	1	1	1	972	1.04539	6	5	5	2	0.415981	0.353704	0.501235	0.636831	0.0150196	77.9111
OG0001731	1	0	1	1	255	0.922388	4	4	3	5	0.370588	0.37549	0.491503	0.523137	0.00618126	177.147
OG0001732	1	1	1	1	405	0.743809	6	5	5	5	0.398765	0.369877	0.421728	0.460247	0.00145674	14.8146
OG0001733	1	0	1	1	2349	0.57605	6	5	5	5	0.458067	0.416433	0.463516	0.535888	0.00246193	6.10267
OG0001734	1	1	1	1	435	0.602825	6	5	5	5	0.411877	0.357241	0.37977	0.423908	0.000921738	15.3081
OG0001735	1	1	1	1	1143	1.30265	6	5	5	5	0.430592	0.389851	0.494663	0.47804	0.00225462	17.3246
OG0001736	1	1	1	0	486	0.813716	6	5	5	4	0.483882	0.37284	0.425514	0.541152	0.00529109	16.6422
OG0001738	1	1	1	1	555	1.05586	6	4	5	5	0.440841	0.368919	0.448649	0.361081	0.00214014	27.2134
OG0001739	1	1	1	1	396	0.473753	6	5	5	5	0.396465	0.382828	0.431313	0.514646	0.00350321	19.1104
OG0001741	1	0	1	1	729	0.56022	6	5	4	4	0.493599	0.403567	0.417695	0.542181	0.00426147	8.06676
OG0001743	1	1	1	1	711	0.821214	6	5	5	5	0.488514	0.439662	0.572996	0.61744	0.00645864	6.00311
OG0001745	1	0	1	1	654	0.422066	5	4	5	3	0.508868	0.396789	0.421407	0.578491	0.00694634	19.1219
OG0001746	1	1	1	1	1689	0.847398	5	5	5	3	0.444287	0.367792	0.456483	0.601737	0.00954049	17.6287
OG0001747	1	1	1	1	336	1.23647	6	5	5	4	0.400794	0.340476	0.441667	0.419643	0.001888	48.9935
OG0001748	1	1	1	1	612	1.25572	6	5	5	5	0.455338	0.373856	0.414706	0.511765	0.00346517	19.3407
OG0001749	0	1	1	1	915	1.06018	4	5	5	1	0.460656	0.4	0.433443	0.631694	0.0106482	31.1142
OG0001750	0	1	1	0	174	0.673388	5	4	5	4	0.42069	0.367816	0.448276	0.645115	0.0146698	37.7447
OG0001751	1	1	0	1	165	0.583662	6	5	5	5	0.39697	0.329697	0.355152	0.481212	0.0044056	6.76646
OG0001754	1	1	1	0	336	1.05627	5	5	4	5	0.476786	0.405357	0.505208	0.549405	0.00365473	34.7937
OG0001755	0	1	0	0	78	1.36824	6	5	5	3	0.356838	0.25641	0.376923	0.57265	0.0174919	6.65458
OG0001756	1	1	1	1	771	0.667662	6	5	5	5	0.39278	0.391958	0.402335	0.540078	0.00523407	12.8628
OG0001757	1	0	1	1	357	0.418142	6	5	5	5	0.514472	0.390476	0.490756	0.501961	0.00322538	26.5169
OG0001758	1	0	1	1	819	0.797752	6	5	5	5	0.451567	0.398046	0.484005	0.504762	0.00216286	7.79289
OG0001759	1	0	1	1	816	0.662997	6	5	5	5	0.501838	0.417402	0.455882	0.560049	0.0037758	5.82635
OG0001760	1	1	1	1	873	0.462675	6	5	5	4	0.467545	0.403895	0.479038	0.566724	0.00448906	7.65635
OG0001761	0	1	1	1	426	0.584078	6	5	4	1	0.484742	0.411737	0.53169	0.481221	0.00244251	9.41178
OG0001762	1	1	1	1	435	0.664946	4	5	5	4	0.39023	0.323218	0.365057	0.375287	0.000826151	14.2045
OG0001763	1	1	0	1	594	1.29892	2	5	5	4	0.407407	0.335017	0.47138	0.444865	0.0035084	19.9785
OG0001764	1	0	1	1	129	0.726461	5	5	5	5	0.499225	0.409302	0.539535	0.534884	0.00364461	13.8229
OG0001765	1	1	0	0	285	0.72332	4	1	4	3	0.357018	0.287719	0.398246	0.416374	0.00326017	8.33445
OG0001766	0	0	1	0	231	0.491904	5	5	5	5	0.361905	0.307359	0.423377	0.41039	0.00277906	25.8839
OG0001768	0	0	0	1	36	0.815323	6	5	5	1	0.481481	0.416667	0.472222	0.527778	0.00207905	2.79881
OG0001770	1	1	1	1	1008	0.525871	1	5	5	5	0.421627	0.36746	0.419444	0.503571	0.0031633	10.2049
OG0001772	1	0	1	1	363	0.660782	6	2	5	3	0.42011	0.309917	0.442424	0.419651	0.00356323	44.5808
OG0001773	1	1	1	1	228	0.864434	6	5	5	5	0.435673	0.414912	0.415789	0.435088	0.000133909	38.1706
OG0001774	1	1	1	1	1083	0.589189	5	5	4	5	0.445614	0.365282	0.38181	0.502124	0.00393267	13.2058
OG0001776	1	0	1	1	456	0.583082	6	5	5	5	0.486111	0.386842	0.467982	0.45614	0.00188396	12.1981
OG0001778	1	1	1	1	1260	0.66971	4	4	4	5	0.461905	0.430754	0.471627	0.546825	0.00242287	10.4772
OG0001779	1	1	1	0	768	1.03893	6	5	5	4	0.481771	0.408333	0.477344	0.453125	0.00113238	13.4207
OG0001780	1	1	1	1	303	0.407028	5	5	5	4	0.428383	0.378218	0.438944	0.473597	0.00155485	21.6569
OG0001781	1	1	1	1	168	1.3116	1	5	1	4	0.363095	0.354762	0.363095	0.35119	3.62576e-05	11.2812
OG0001782	1	1	1	1	2919	0.75612	6	5	4	5	0.425888	0.39815	0.452381	0.377938	0.00105515	14.5686
OG0001783	1	1	1	1	555	0.699298	6	5	5	5	0.393994	0.369009	0.376216	0.394955	0.000168125	16.4996
OG0001784	1	1	1	1	522	0.415409	3	5	3	3	0.42848	0.369732	0.511494	0.399106	0.00373301	16.473
OG0001785	1	1	1	1	627	0.955683	6	5	5	5	0.484583	0.385965	0.510048	0.451675	0.00288155	28.845
OG0001786	1	1	0	1	588	0.963713	6	5	5	4	0.447279	0.361565	0.385374	0.556122	0.00755006	36.3096
OG0001789	1	1	1	1	477	0.777652	6	5	5	5	0.519916	0.453249	0.575681	0.545493	0.00271817	9.85357
OG0001790	1	0	1	1	351	0.687481	6	5	5	5	0.466762	0.381197	0.423362	0.499715	0.0026621	21.1186
OG0001791	1	1	1	1	198	0.948784	5	5	5	5	0.445455	0.383838	0.416162	0.451515	0.000963847	38.5139
OG0001795	1	1	1	1	6450	0.544958	6	5	5	5	0.401576	0.380465	0.439752	0.378295	0.000811812	24.4666
OG0001796	1	1	1	1	360	0.454581	5	5	5	5	0.489444	0.382222	0.502222	0.53	0.00419288	15.7818
OG0001797	1	1	0	1	1185	0.911814	6	5	5	5	0.360056	0.330464	0.394599	0.387679	0.000855558	33.6465
OG0001798	1	0	1	1	453	0.632949	6	5	5	5	0.377116	0.372185	0.368653	0.355408	8.6374e-05	13.7669
OG0001799	1	1	1	1	1191	0.441705	6	5	5	5	0.45508	0.4	0.425693	0.473887	0.00105778	16.875
OG0001800	1	1	1	1	1587	0.951229	3	5	5	4	0.393195	0.397984	0.457341	0.404064	0.000887873	25.3578
OG0001801	1	0	1	1	948	1.06493	6	5	5	5	0.417194	0.395781	0.501055	0.427426	0.00209176	44.635
OG0001802	1	1	1	1	1086	1.00955	6	5	5	4	0.45043	0.370718	0.415838	0.46593	0.00178342	48.7949
OG0001803	1	1	1	1	1569	0.722993	6	5	5	4	0.458785	0.403059	0.428681	0.55051	0.0041388	15.4244
OG0001804	1	0	1	0	168	1.10148	6	5	5	4	0.465278	0.402381	0.429762	0.407738	0.000815972	40.0555
OG0001805	1	1	1	1	348	1.19638	6	5	5	3	0.367337	0.358621	0.411494	0.363985	0.000593218	32.1269
OG0001809	1	1	0	1	552	0.415584	6	5	5	5	0.416063	0.359058	0.38442	0.498551	0.00368186	5.3987
OG0001810	1	1	1	1	957	1.09668	6	1	5	5	0.512713	0.321839	0.515152	0.476698	0.00838047	35.1029
OG0001811	1	0	1	1	1176	0.534017	6	5	5	5	0.423611	0.383673	0.455102	0.428231	0.000868126	17.9112
OG0001812	1	1	1	1	780	1.16909	6	4	4	5	0.411325	0.448718	0.471474	0.569487	0.00456176	21.4626
OG0001813	1	0	1	1	651	0.499608	6	5	5	5	0.444444	0.372965	0.429493	0.562212	0.00631887	16.1816
OG0001814	1	0	1	0	777	0.626607	3	2	2	5	0.540112	0.507722	0.543758	0.512227	0.00034609	11.1621
OG0001815	1	0	1	1	1635	1.1081	6	5	5	4	0.482569	0.418104	0.501651	0.557645	0.00331197	15.7128
OG0001816	1	1	1	1	981	0.485975	1	5	5	5	0.392457	0.396534	0.446483	0.433231	0.000717939	23.0138
OG0001817	1	1	1	0	147	0.858319	6	5	3	5	0.420635	0.431293	0.562358	0.510204	0.00452892	24.2608
OG0001818	1	1	1	1	1398	0.726583	6	5	5	4	0.486648	0.351073	0.401574	0.442239	0.00334212	6.79549
OG0001819	1	0	1	1	504	0.761965	6	5	5	5	0.414352	0.346825	0.404365	0.440873	0.00157096	8.41597
OG0001821	1	1	1	0	141	0.566113	3	1	5	5	0.368794	0.262411	0.465248	0.487943	0.0106116	32.4383
OG0001822	1	1	1	1	411	1.05113	1	4	5	5	0.396594	0.357664	0.335766	0.322628	0.00104718	68.9716
OG0001823	1	1	1	0	465	1.2171	5	2	5	4	0.483441	0.274194	0.451613	0.647312	0.023387	48.7866
OG0001824	1	1	1	1	333	0.589039	6	5	5	4	0.425425	0.341742	0.453453	0.414414	0.00226622	58.4718
OG0001825	1	1	0	1	642	1.24295	6	5	5	5	0.419263	0.353583	0.414953	0.524922	0.00505943	14.3102
OG0001827	1	1	1	1	1668	1.33732	6	5	5	5	0.477418	0.418705	0.526379	0.454796	0.00203137	34.8161
OG0001828	1	0	1	1	852	0.684801	6	5	5	5	0.444444	0.388028	0.449765	0.570657	0.00591004	9.83636
OG0001829	1	1	1	1	2319	0.571717	1	5	5	5	0.387236	0.368435	0.407417	0.492971	0.0030241	7.9868
OG0001830	0	1	1	0	108	0.634463	6	5	5	5	0.404321	0.318519	0.411111	0.483333	0.00455037	66.447
OG0001831	1	1	1	0	222	0.953102	5	5	4	5	0.42973	0.336937	0.358108	0.469369	0.00380642	32.8483
OG0001833	1	1	1	1	444	0.911805	3	5	5	5	0.475225	0.399099	0.490991	0.492342	0.00195642	15.0009
OG0001834	1	0	1	1	939	1.54233	6	5	5	5	0.441782	0.437274	0.565282	0.381896	0.00599521	12.7051
OG0001835	1	0	1	1	633	0.481496	6	5	5	1	0.433649	0.390205	0.477725	0.448657	0.00133138	8.2393
OG0001836	1	0	0	1	312	0.711002	4	5	5	5	0.533654	0.464103	0.576923	0.592949	0.00331768	13.6769
OG0001837	0	1	1	1	1344	1.05894	6	5	5	5	0.478423	0.40372	0.487649	0.540625	0.00317734	14.15
OG0001840	1	1	1	1	873	0.634087	3	5	4	5	0.447117	0.350057	0.459049	0.499427	0.00401003	14.2671
OG0001842	1	1	1	1	1119	0.430745	6	5	5	4	0.473786	0.386416	0.492046	0.60076	0.0077507	9.79888
OG0001843	1	1	0	1	447	0.562835	6	5	5	5	0.42953	0.355705	0.46264	0.451902	0.00232093	19.0364
OG0001844	1	0	1	1	306	1.21562	5	4	5	5	0.49085	0.392974	0.428758	0.460131	0.00176279	15.6825
OG0001845	1	1	1	1	825	0.620817	6	5	5	5	0.470909	0.366545	0.411636	0.40703	0.00184825	20.6674
OG0001846	1	1	0	1	234	0.600343	6	3	5	5	0.492877	0.440171	0.475214	0.549573	0.00208586	6.89723
OG0001847	1	1	0	1	291	0.546697	6	5	5	5	0.456472	0.351203	0.51134	0.457732	0.00449667	8.47777
OG0001849	1	1	1	1	84	0.66964	1	5	1	5	0.392857	0.411905	0.5	0.545238	0.00522062	28.4155
OG0001851	1	1	1	1	765	0.911908	5	5	5	4	0.374641	0.320261	0.407582	0.50719	0.00617501	44.1884
OG0001852	1	1	1	1	972	0.852203	5	5	4	5	0.421399	0.368724	0.445473	0.528189	0.00440998	28.7811
OG0001853	0	1	1	1	90	0.939878	5	1	4	4	0.353333	0.233333	0.3	0.358333	0.00339514	150.58
OG0001854	1	1	1	1	297	0.459267	6	5	5	5	0.415264	0.36835	0.402694	0.387205	0.000410087	45.1075
OG0001856	1	1	1	1	783	0.477487	1	5	5	3	0.514687	0.394381	0.565517	0.46871	0.00527962	10.4589
OG0001857	1	1	1	1	1047	0.494874	6	5	5	5	0.442057	0.378415	0.389494	0.519198	0.00412747	7.16307
OG0001858	1	1	1	1	789	0.705996	6	5	5	5	0.458809	0.357161	0.412928	0.534854	0.0056476	9.65296
OG0001859	1	0	1	1	141	0.905572	6	5	5	5	0.456265	0.456738	0.398582	0.475177	0.00110619	44.502
OG0001860	1	1	1	1	462	0.716529	6	4	5	5	0.388528	0.345238	0.425108	0.504329	0.00454892	12.0826
OG0001861	1	1	1	1	810	0.59585	6	5	5	5	0.395062	0.35358	0.422716	0.48	0.00281193	19.4364
OG0001863	1	1	1	0	504	0.550396	6	1	5	4	0.533069	0.386905	0.484524	0.589286	0.00736196	8.26526
OG0001864	1	0	1	1	1311	0.502252	6	5	5	5	0.464912	0.407323	0.473989	0.633562	0.00941117	9.21842
OG0001865	1	1	1	1	663	1.0117	5	5	3	5	0.414178	0.395475	0.447461	0.400905	0.000544435	24.0409
OG0001866	1	1	1	1	1107	0.566434	6	5	4	3	0.439175	0.366757	0.452575	0.538693	0.00497257	14.3234
OG0001867	1	1	0	1	324	0.715212	6	5	5	5	0.412551	0.333951	0.389506	0.435185	0.00188691	19.9149
OG0001868	1	1	0	1	645	0.590798	6	5	5	5	0.445478	0.356589	0.385736	0.547597	0.00711924	7.89625
OG0001869	0	0	1	1	267	0.698467	5	5	5	4	0.427715	0.382022	0.466667	0.540262	0.00449105	7.91801
OG0001870	1	1	1	0	81	0.539784	3	5	1	4	0.469136	0.377778	0.493827	0.530864	0.00425342	25.2282
OG0001872	1	1	1	1	696	0.851727	5	5	5	5	0.401149	0.399713	0.431897	0.509195	0.0026349	65.9495
OG0001875	1	0	1	1	585	0.870065	6	5	5	5	0.434758	0.358974	0.50906	0.453333	0.00384531	33.3716
OG0001876	0	1	1	0	189	0.578548	6	4	4	5	0.424162	0.443122	0.503968	0.424339	0.00142704	8.28705
OG0001877	0	1	1	1	258	1.59696	6	5	5	5	0.388243	0.320155	0.399225	0.400775	0.0014723	83.2542
OG0001878	1	1	1	1	192	0.561363	5	4	3	1	0.484375	0.516927	0.564236	0.505208	0.00114427	10.1891
OG0001879	1	1	0	1	378	0.779595	5	4	5	5	0.432275	0.392196	0.383069	0.479365	0.00193332	52.7458
OG0001880	1	1	1	1	327	0.800082	5	5	5	5	0.467278	0.393884	0.499694	0.512538	0.00282714	29.1818
OG0001881	1	1	0	1	279	1.52408	4	5	5	5	0.466846	0.431541	0.514695	0.541935	0.00241816	26.0617
OG0001882	1	1	1	0	108	0.575757	3	5	5	4	0.404321	0.392593	0.468519	0.534722	0.00430099	175.904
OG0001883	1	1	1	1	603	0.60227	6	5	5	5	0.380044	0.346932	0.39602	0.564179	0.00942839	49.4141
OG0001884	1	1	1	0	984	0.724342	6	5	5	5	0.45647	0.400813	0.443496	0.523577	0.00258961	17.942
OG0001887	1	1	1	1	1050	0.580968	6	5	5	5	0.403333	0.369143	0.439048	0.509714	0.00361685	12.1245
OG0001888	1	1	1	1	477	0.43999	6	5	5	5	0.385395	0.358491	0.404612	0.409644	0.000537525	22.3716
OG0001889	1	1	1	1	1365	0.479222	6	4	5	5	0.415018	0.397985	0.418315	0.53304	0.0038371	7.59898
OG0001890	1	1	1	1	1293	0.86618	6	5	5	5	0.436066	0.372467	0.41191	0.537355	0.00494733	28.2278
OG0001891	0	1	1	0	315	1.65639	6	4	5	5	0.422222	0.409524	0.474286	0.427937	0.000798824	18.9903
OG0001892	1	1	1	1	354	0.694931	6	5	5	4	0.439736	0.358192	0.50226	0.398305	0.0037872	26.6566
OG0001893	1	1	0	1	861	0.797584	6	5	5	5	0.395277	0.356562	0.411614	0.461324	0.00188374	16.4414
OG0001895	1	1	1	1	411	0.647242	1	5	5	5	0.377129	0.318735	0.439903	0.559611	0.0106402	14.2791
OG0001896	1	0	1	1	7206	0.482896	6	5	5	5	0.482908	0.411185	0.469831	0.579073	0.00484353	15.502
OG0001898	1	1	1	1	756	0.636143	6	5	5	5	0.437831	0.387037	0.506085	0.451323	0.00239371	20.6721
OG0001899	1	1	1	1	477	0.898655	3	4	5	4	0.503843	0.412998	0.48805	0.541405	0.00290675	21.0008
OG0001900	1	1	1	1	492	0.744295	6	5	5	5	0.392276	0.323984	0.379268	0.436992	0.00216598	9.29713
OG0001901	1	0	1	1	336	0.501508	6	5	5	5	0.444444	0.382738	0.442262	0.481548	0.0016699	69.6232
OG0001902	1	1	0	1	1368	0.485707	6	5	5	5	0.486842	0.403363	0.455994	0.549415	0.00372206	10.0497
OG0001903	1	1	1	1	789	0.553259	5	5	5	5	0.405577	0.343219	0.380482	0.462104	0.00249148	22.6157
OG0001904	1	1	1	1	900	1.41806	6	5	4	5	0.426481	0.346667	0.400556	0.493778	0.00373395	50.3794
OG0001905	1	1	0	1	183	0.931448	6	5	5	5	0.453552	0.383607	0.415301	0.587978	0.00808464	27.1172
OG0001906	0	1	0	0	192	1.52991	6	5	5	5	0.387153	0.371875	0.391667	0.629167	0.0151518	15.688
OG0001907	1	1	1	1	609	0.874077	6	5	2	5	0.437055	0.362562	0.472906	0.428243	0.00211643	12.5606
OG0001908	1	1	1	1	1242	1.38903	6	5	4	2	0.406065	0.356844	0.441425	0.52818	0.00521848	95.3682
OG0001909	1	1	1	1	1779	1.00377	6	5	4	5	0.521173	0.421135	0.522063	0.430467	0.00307494	19.7712
OG0001910	1	0	0	1	405	0.813357	6	5	5	5	0.434568	0.345679	0.414321	0.481481	0.00318138	5.87127
OG0001911	1	1	1	1	744	0.682208	6	5	4	5	0.36716	0.323118	0.37332	0.400269	0.0010227	9.75486
OG0001912	1	0	1	0	306	0.28783	6	5	5	1	0.393791	0.350327	0.435294	0.712418	0.0266886	60.5457
OG0001913	1	0	1	1	753	0.393373	6	5	5	5	0.45529	0.365471	0.496414	0.480744	0.00342381	7.7946
OG0001914	1	1	1	1	549	0.492484	5	5	5	5	0.445537	0.365756	0.422951	0.456466	0.0016348	20.8634
OG0001915	1	1	1	0	24	0.634308	5	1	2	2	0.4	0.458333	0.5625	0.354167	0.00808449	6.55468
OG0001916	1	1	1	1	1191	1.54493	6	4	5	5	0.469074	0.379513	0.466499	0.518724	0.00334721	26.4378
OG0001917	1	1	1	1	276	1.612	6	5	5	5	0.480072	0.418116	0.493478	0.488406	0.0012278	88.2386
OG0001918	1	1	1	1	852	0.549669	6	5	5	5	0.463224	0.390845	0.437793	0.570423	0.00578497	10.1302
OG0001919	1	0	1	1	1374	1.03833	5	5	3	3	0.404076	0.352693	0.367297	0.491994	0.00390749	10.5139
OG0001920	1	0	1	1	855	0.95988	6	5	5	5	0.436842	0.368655	0.418012	0.588772	0.00901111	21.5198
OG0001921	1	1	1	1	657	1.23895	6	5	5	5	0.452816	0.352816	0.421309	0.466667	0.0025746	50.0661
OG0001922	1	1	1	1	429	0.979342	6	4	5	5	0.413753	0.373543	0.496503	0.441026	0.00266327	32.5878
OG0001923	1	1	1	0	405	1.3036	6	5	5	2	0.434568	0.365432	0.422716	0.5	0.00304703	73.6991
OG0001924	0	1	1	0	96	0.187209	4	1	5	5	0.432292	0.333333	0.4375	0.44375	0.00275273	55.9702
OG0001925	1	1	1	1	810	0.70104	6	5	5	5	0.425103	0.335062	0.474321	0.437531	0.00349424	16.0804
OG0001927	1	1	1	1	387	0.938853	6	4	5	5	0.507752	0.396641	0.538501	0.52093	0.00411215	34.9392
OG0001928	1	1	1	1	453	0.573659	6	5	5	4	0.42053	0.393377	0.406623	0.392384	0.000175166	12.0191
OG0001929	1	0	0	1	234	0.583733	5	5	4	3	0.441026	0.376923	0.457265	0.408832	0.001269	9.03133
OG0001932	1	0	1	1	1140	0.814519	6	5	5	4	0.423392	0.385263	0.477368	0.506798	0.00295368	27.4889
OG0001933	1	0	1	0	153	0.834904	3	5	5	4	0.37037	0.372549	0.426144	0.527778	0.00543253	73.2332
OG0001934	1	0	1	1	1128	1.27677	3	4	4	3	0.46247	0.411569	0.535683	0.541076	0.00386124	28.3809
OG0001936	1	1	1	1	1656	0.884822	6	5	5	5	0.426429	0.411353	0.437198	0.494807	0.00133084	26.2486
OG0001937	1	1	1	1	594	0.79588	5	4	3	4	0.387205	0.374158	0.469136	0.488215	0.00328997	9.45604
OG0001939	1	1	1	1	402	1.2705	5	5	5	5	0.436318	0.379104	0.38209	0.412935	0.000738822	36.5853
OG0001940	0	1	1	0	381	0.870295	6	5	5	4	0.412511	0.337533	0.374278	0.384514	0.000960795	5.95454
OG0001942	1	0	1	1	597	0.616147	5	5	5	5	0.445561	0.346064	0.454606	0.438861	0.0025556	11.3146
OG0001943	1	0	1	1	1191	0.747629	6	5	5	4	0.45368	0.360202	0.462972	0.562133	0.00681311	57.1504
OG0001944	0	1	1	0	687	0.420523	5	5	5	5	0.42591	0.390393	0.44425	0.652111	0.0139473	4.33876
OG0001946	1	1	1	1	732	0.712117	6	5	4	5	0.411202	0.331967	0.35485	0.513934	0.00657928	10.9936
OG0001947	1	0	1	1	555	1.33175	6	5	5	5	0.431231	0.36973	0.434595	0.519279	0.00377419	18.8725
OG0001949	1	1	1	1	3141	0.527112	6	5	5	5	0.431922	0.386756	0.437759	0.471697	0.00121868	38.9179
OG0001950	1	1	1	1	648	0.784709	6	5	5	5	0.406893	0.374074	0.384568	0.304012	0.00197232	29.6227
OG0001951	0	0	1	1	324	0.894187	5	5	5	4	0.378395	0.32963	0.409259	0.387346	0.00113025	51.1403
OG0001952	0	0	1	1	51	1.2425	6	5	3	3	0.398693	0.337255	0.418301	0.431373	0.00173537	12.32
OG0001954	1	0	1	1	267	0.564357	6	5	4	5	0.435081	0.386517	0.419476	0.414232	0.000409885	8.93705
OG0001957	1	1	1	1	357	0.771264	2	2	4	2	0.393557	0.42577	0.483894	0.485994	0.00206271	127.755
OG0001959	1	1	1	1	768	1.47254	1	5	5	5	0.424479	0.402344	0.492969	0.561458	0.00518044	12.9416
OG0001960	0	0	0	1	33	1.73064	6	2	3	1	0.439394	0.393939	0.454545	0.30303	0.00464876	29.3854
OG0001961	1	1	1	1	876	0.467448	5	4	5	1	0.400457	0.428082	0.476712	0.416667	0.00107846	13.4387
OG0001962	1	1	1	1	603	0.529419	4	5	5	5	0.483002	0.442786	0.494196	0.513433	0.000889387	6.77272
OG0001963	1	1	1	1	1878	0.577937	6	5	5	5	0.498846	0.441321	0.540043	0.456443	0.00198067	14.7904
OG0001964	1	1	1	1	351	1.08117	6	4	5	5	0.39886	0.36396	0.464957	0.385755	0.00189225	31.4778
OG0001965	1	0	1	1	108	1.11853	5	5	5	3	0.385185	0.259259	0.492593	0.435185	0.00988197	28.9784
OG0001966	1	1	1	1	210	0.562899	6	1	3	5	0.434921	0.347619	0.453968	0.535238	0.00593032	13.0891
OG0001967	0	1	1	1	78	0.516097	6	5	4	1	0.467949	0.402564	0.439103	0.397436	0.00109806	31.0293
OG0001969	1	0	1	1	549	0.257791	6	5	5	5	0.503339	0.40765	0.465209	0.623679	0.00834887	7.67011
OG0001970	1	0	1	1	606	0.371124	6	5	5	5	0.489549	0.386469	0.472607	0.589439	0.00692975	16.6373
OG0001973	1	1	1	0	276	1.03046	5	3	5	5	0.516667	0.463768	0.534058	0.604348	0.00336939	33.6303
OG0001974	0	0	1	1	267	0.672376	5	5	5	5	0.437453	0.401498	0.454682	0.48015	0.00108965	34.8461
OG0001975	1	1	1	1	537	0.817975	6	5	5	5	0.541899	0.399628	0.540782	0.681564	0.0132484	13.0889
OG0001976	1	1	1	1	1278	0.884089	6	5	5	5	0.412885	0.373865	0.414241	0.537246	0.00503696	10.2706
OG0001977	1	1	1	1	1197	1.60598	2	1	3	4	0.484127	0.423559	0.46171	0.502924	0.00116477	33.3692
OG0001979	1	1	1	1	771	0.64947	6	5	5	5	0.407912	0.353567	0.379248	0.494682	0.00376686	16.4162
OG0001982	1	1	0	1	495	1.21022	2	4	1	3	0.468687	0.44798	0.593939	0.515825	0.00419567	109.857
OG0001986	1	1	1	1	735	0.690717	4	4	5	5	0.42551	0.408503	0.441088	0.542585	0.00363164	11.9566
OG0001987	0	0	0	1	216	0.870494	6	5	5	5	0.459105	0.39537	0.469444	0.538889	0.00345346	15.3283
OG0001988	1	1	1	1	270	0.731188	5	4	4	4	0.366667	0.337963	0.364815	0.513889	0.00636631	23.1265
OG0001989	1	1	1	1	561	0.893636	2	3	5	3	0.537433	0.417112	0.416756	0.627451	0.0104815	13.1383
OG0001990	1	1	0	1	810	0.484089	5	5	5	4	0.461235	0.353086	0.421728	0.375309	0.00233336	23.6743
OG0001993	1	1	0	1	483	1.09096	5	5	5	5	0.455487	0.37971	0.47205	0.53499	0.00407808	13.9767
OG0001994	1	1	1	1	1632	0.571546	6	5	4	5	0.455372	0.360662	0.404871	0.49951	0.00363818	12.7123
OG0001995	1	1	1	0	162	0.820164	6	5	5	5	0.415638	0.393827	0.47284	0.475309	0.00168305	15.4382
OG0001996	1	0	0	1	156	0.621496	6	5	5	1	0.384615	0.358974	0.441026	0.429487	0.00147422	5.1009
OG0001997	1	0	1	1	2091	1.31949	6	5	5	4	0.427467	0.370158	0.397609	0.587279	0.00946546	13.7201
OG0001998	1	1	1	1	561	0.610642	5	5	5	4	0.477005	0.386096	0.507308	0.520945	0.00368132	20.2755
OG0001999	1	0	1	1	882	0.425187	6	5	5	5	0.526833	0.391156	0.480045	0.563719	0.00555317	8.85136
OG0002000	1	1	1	1	666	0.668517	6	5	5	5	0.422172	0.421922	0.485285	0.478078	0.0011941	20.9665
OG0002001	1	1	0	1	795	0.788848	6	5	5	5	0.446541	0.418616	0.499874	0.458616	0.00113959	14.0075
OG0002002	1	1	1	1	225	0.849137	6	5	3	5	0.463704	0.406222	0.484444	0.549333	0.00348973	36.882
OG0002005	1	1	1	1	1032	0.814602	6	4	4	5	0.428941	0.3922	0.392926	0.564535	0.00668185	65.0195
OG0002007	1	1	0	1	243	0.569909	6	5	5	5	0.467764	0.393416	0.45679	0.441975	0.00107558	21.8082
OG0002010	1	0	1	1	825	1.24758	6	5	5	4	0.456162	0.374545	0.470788	0.643939	0.0128294	19.3757
OG0002011	1	1	1	1	1938	0.504816	5	5	5	5	0.390712	0.384314	0.48452	0.497626	0.00361037	14.3518
OG0002012	1	1	1	0	744	0.917862	5	4	4	4	0.411022	0.413978	0.464382	0.485887	0.00138623	14.2509
OG0002013	1	0	1	1	177	1.32197	6	3	5	4	0.442561	0.376648	0.424859	0.526836	0.00392004	26.5975
OG0002014	1	1	1	1	1707	0.860653	6	5	5	5	0.45001	0.391095	0.406093	0.49174	0.00206922	30.2283
OG0002015	1	1	1	1	291	0.793462	6	5	4	4	0.4937	0.378694	0.550687	0.569588	0.00738433	16.3172
OG0002016	1	1	1	1	1011	1.72145	6	2	4	5	0.44939	0.346686	0.514095	0.488625	0.00542459	22.7358
OG0002017	0	1	1	1	225	0.692386	6	5	5	5	0.414074	0.340444	0.394667	0.384	0.000971111	26.8645
OG0002018	1	0	1	1	270	1.2436	6	5	3	4	0.4	0.332593	0.419753	0.437963	0.00211722	74.2531
OG0002020	1	1	1	1	3585	0.784978	6	5	5	5	0.462064	0.442399	0.482176	0.573947	0.00338484	14.733
OG0002021	1	1	1	1	630	0.68967	6	5	5	5	0.449735	0.39746	0.475556	0.540635	0.00354127	17.3014
OG0002022	1	1	1	1	1023	0.901154	6	5	5	5	0.464321	0.41349	0.55347	0.470381	0.00335859	21.2559
OG0002023	1	0	1	1	414	0.658897	6	5	4	4	0.387279	0.348309	0.322464	0.503623	0.0064054	6.62162
OG0002024	1	0	1	1	276	0.761208	3	2	4	3	0.39372	0.309783	0.354167	0.355072	0.00117712	28.2147
OG0002025	1	1	1	1	303	0.891985	6	5	4	4	0.462596	0.407261	0.468647	0.509076	0.00175234	23.812
OG0002026	1	1	1	1	2511	0.992304	6	5	5	5	0.453272	0.428753	0.457427	0.546794	0.00267558	13.5912
OG0002027	0	0	1	1	129	1.53496	6	4	5	5	0.518088	0.393411	0.542636	0.716279	0.0176742	14.255
OG0002028	1	1	1	1	633	0.724897	1	5	5	5	0.484992	0.405055	0.499526	0.484992	0.00184392	18.9139
OG0002029	1	1	1	1	120	0.667756	6	5	4	5	0.416667	0.405	0.445833	0.555	0.00468397	46.6453
OG0002030	1	1	1	1	213	0.494538	6	5	5	4	0.482003	0.387793	0.516432	0.64554	0.0113713	11.8511
OG0002031	1	0	1	1	483	0.699809	6	5	5	5	0.469979	0.382195	0.480331	0.502692	0.00279447	13.7957
OG0002032	1	1	1	1	126	0.347506	1	5	5	4	0.333333	0.363492	0.379365	0.394841	0.000690495	74.7487
OG0002033	0	1	1	1	279	0.762998	6	5	5	5	0.402031	0.365591	0.357706	0.34767	0.000560976	47.3034
OG0002034	0	1	1	1	363	0.862128	6	5	5	4	0.464187	0.413223	0.486501	0.624656	0.00816711	47.2379
OG0002035	1	1	1	1	795	0.98301	6	2	4	2	0.49392	0.359748	0.547484	0.574214	0.00910607	13.6313
OG0002036	1	0	1	1	843	0.849252	6	5	5	5	0.433571	0.347568	0.468802	0.361091	0.00336441	23.0556
OG0002037	1	1	1	1	840	0.960916	6	5	5	5	0.505556	0.474524	0.53119	0.629762	0.00450614	14.2466
OG0002038	1	1	0	1	747	0.663295	5	5	5	5	0.463454	0.406693	0.48996	0.502008	0.00179784	14.0649
OG0002039	1	0	1	1	198	1.72772	5	5	4	3	0.384848	0.331313	0.347222	0.584175	0.013696	19.6253
OG0002040	1	1	1	1	1194	1.02689	6	5	5	5	0.460497	0.376214	0.468509	0.531491	0.00406697	14.5448
OG0002041	1	1	0	1	642	0.433056	6	5	5	5	0.430685	0.37757	0.458255	0.432087	0.00114586	16.6327
OG0002043	1	1	1	1	864	0.672777	6	5	5	5	0.498264	0.402315	0.471528	0.578241	0.00528711	14.9974
OG0002045	1	0	1	1	366	0.784314	6	5	5	5	0.434882	0.353552	0.438798	0.460656	0.00220917	29.7486
OG0002046	1	1	0	1	318	1.18026	6	5	5	4	0.440252	0.420755	0.413836	0.425314	0.000125117	21.5567
OG0002047	1	1	1	1	384	1.00038	6	5	5	5	0.39974	0.363542	0.430729	0.456771	0.00161727	22.0155
OG0002049	1	1	1	0	1467	0.508274	6	5	5	5	0.413883	0.364963	0.470484	0.470484	0.00258917	16.3327
OG0002050	1	1	1	1	810	1.09957	5	5	5	4	0.388642	0.34	0.402963	0.508642	0.0050453	33.6141
OG0002053	1	1	1	0	123	0.930206	1	5	4	4	0.357724	0.356098	0.424797	0.378049	0.00102511	19.0913
OG0002054	1	1	1	1	255	0.590669	4	3	5	2	0.463725	0.397386	0.535686	0.482353	0.00325977	7.17608
OG0002055	1	0	1	1	390	0.350325	6	5	5	4	0.426496	0.345641	0.370769	0.346795	0.00143356	5.71396
OG0002059	1	1	1	1	2628	0.714049	6	5	5	5	0.44825	0.373668	0.429833	0.49726	0.00260663	33.2396
OG0002060	1	1	1	1	270	1.51705	1	1	4	5	0.359259	0.377778	0.437963	0.526667	0.00568508	58.6815
OG0002062	1	1	0	1	645	0.434411	6	5	5	5	0.495866	0.374884	0.458605	0.514729	0.00384138	7.001
OG0002063	1	1	1	0	777	1.6373	6	1	5	5	0.461604	0.346203	0.460489	0.46332	0.00334227	15.4722
OG0002065	1	1	1	1	417	0.427293	3	5	5	3	0.486011	0.393765	0.536691	0.501998	0.00372326	17.6986
OG0002066	1	1	1	1	1179	0.45655	4	5	5	5	0.442112	0.406955	0.494487	0.527735	0.00288881	13.1858
OG0002067	1	1	1	0	213	1.04219	4	4	5	3	0.539906	0.465962	0.500469	0.452269	0.00153372	8.21784
OG0002068	1	1	1	1	753	0.482746	6	5	5	5	0.431607	0.37822	0.409031	0.520319	0.00372965	30.5436
OG0002069	1	0	0	1	81	0.785523	1	5	1	5	0.469136	0.444444	0.666667	0.459259	0.0110288	5.59502
OG0002070	1	0	1	1	1917	1.18854	6	4	5	5	0.47244	0.435837	0.527178	0.460616	0.00148862	21.7611
OG0002072	1	1	1	1	396	0.430471	4	4	5	5	0.52904	0.421086	0.543434	0.529293	0.00322828	10.7225
OG0002073	1	1	1	1	906	0.726488	6	5	5	4	0.456402	0.423841	0.45872	0.556567	0.00329214	13.1686
OG0002074	1	1	1	1	630	1.10665	6	4	5	3	0.46455	0.420238	0.508571	0.536508	0.00259844	18.4666
OG0002075	1	1	1	0	675	0.754258	4	5	4	5	0.388519	0.332741	0.372963	0.419852	0.00131164	63.8168
OG0002076	1	1	1	1	513	0.590047	6	5	5	4	0.434048	0.398441	0.469786	0.55117	0.00427518	25.5128
OG0002079	1	1	1	1	564	0.800408	6	5	4	5	0.515071	0.421986	0.519947	0.629433	0.00719874	11.1968
OG0002080	1	0	1	1	582	0.770024	6	5	5	5	0.399771	0.348797	0.368729	0.466667	0.00265994	5.38935
OG0002081	1	1	1	1	1530	0.702398	6	5	2	4	0.41427	0.354771	0.479739	0.472222	0.00338773	6.63625
OG0002082	1	1	0	1	2265	0.66493	6	5	5	5	0.418543	0.369625	0.422693	0.475673	0.00187863	14.0115
OG0002084	1	1	0	1	657	0.632851	6	4	5	5	0.457889	0.388889	0.418569	0.43653	0.000853044	10.4028
OG0002085	1	0	1	1	1683	0.713515	6	5	5	5	0.463953	0.384076	0.422341	0.467499	0.00154894	30.69
OG0002086	1	1	1	1	1497	0.882591	5	5	2	4	0.492452	0.390648	0.47829	0.49332	0.00241782	13.147
OG0002088	0	1	0	1	318	0.356666	6	1	5	5	0.460692	0.446541	0.466038	0.493082	0.000379625	5.52089
OG0002090	1	1	1	1	303	0.942063	6	5	5	5	0.453245	0.365677	0.419142	0.608581	0.0108924	10.358
OG0002091	1	1	1	1	267	0.935446	5	5	5	5	0.412734	0.382772	0.441948	0.489139	0.00205263	24.5173
OG0002094	1	0	1	1	555	0.746879	6	5	5	5	0.523423	0.416216	0.553514	0.616216	0.00698262	11.4922
OG0002095	1	1	1	1	1413	1.12339	6	5	5	5	0.487733	0.410757	0.519887	0.517481	0.00259575	35.0121
OG0002097	1	0	1	1	816	0.624392	6	5	5	5	0.389093	0.344853	0.419608	0.453186	0.00212068	6.66446
OG0002098	1	1	1	1	420	0.461938	6	5	5	5	0.428968	0.373333	0.415714	0.462381	0.00135756	20.7925
OG0002099	1	1	0	1	1920	0.604493	6	5	5	4	0.475434	0.389375	0.430729	0.636719	0.0117282	13.5304
OG0002102	0	1	1	1	525	0.653206	6	4	5	5	0.453016	0.425238	0.43581	0.510095	0.00142971	30.7271
OG0002104	1	0	1	1	885	0.693992	6	5	5	5	0.426177	0.385763	0.465537	0.510282	0.00284396	7.15281
OG0002106	1	1	1	1	492	0.981239	5	5	5	5	0.436179	0.398374	0.444715	0.53374	0.00328475	9.05315
OG0002108	1	1	1	1	324	0.784632	4	5	5	5	0.435957	0.390123	0.502469	0.461111	0.00221072	20.5293
OG0002109	1	1	1	1	399	0.881225	4	4	5	5	0.45802	0.406015	0.530827	0.484211	0.00271308	14.5957
OG0002110	1	0	1	0	54	0.936429	3	5	1	3	0.506173	0.422222	0.611111	0.654321	0.010952	8.24349
OG0002111	1	1	1	1	1311	0.943081	5	5	5	4	0.433105	0.362166	0.401068	0.653318	0.0170388	8.58709
OG0002112	0	1	1	1	120	0.619224	6	5	5	5	0.480556	0.41	0.43	0.506667	0.0019865	9.95965
OG0002113	1	0	1	1	201	1.19368	5	4	4	2	0.518408	0.496269	0.523632	0.562189	0.00075126	31.1853
OG0002114	1	1	1	0	123	0.509676	4	4	3	3	0.424797	0.398374	0.506775	0.514905	0.00341121	35.3348
OG0002120	1	1	1	1	210	0.86605	5	4	5	5	0.387619	0.420238	0.387619	0.438095	0.000628548	27.2473
OG0002121	1	1	1	1	576	0.730085	6	5	4	5	0.453125	0.346875	0.415799	0.477083	0.0032264	12.2229
OG0002122	1	0	1	1	495	1.04589	6	5	5	5	0.446128	0.380606	0.47798	0.447677	0.00168404	23.1788
OG0002123	1	0	1	1	582	1.14618	6	5	4	5	0.439863	0.349141	0.360395	0.404467	0.00174403	61.0955
OG0002124	1	0	1	1	519	0.90834	4	5	4	5	0.404143	0.324855	0.378131	0.55106	0.00937156	13.511
OG0002125	1	0	1	1	267	0.743259	5	4	2	1	0.429963	0.361423	0.406367	0.468165	0.00199554	29.8173
OG0002126	1	1	0	1	768	0.823897	6	5	5	5	0.462457	0.435417	0.505469	0.510156	0.00128098	46.2068
OG0002127	1	1	1	1	699	0.985037	5	4	5	5	0.401431	0.360515	0.464378	0.393991	0.00187951	61.1226
OG0002130	1	1	1	1	1068	0.699221	6	5	5	5	0.401061	0.350749	0.408614	0.504682	0.00413318	6.13666
OG0002131	1	1	1	1	582	0.468157	6	5	5	5	0.473081	0.395533	0.410653	0.468385	0.00156685	18.5881
OG0002132	1	1	0	0	30	1.28871	4	1	3	4	0.308333	0.233333	0.377778	0.325	0.00356482	128.632
OG0002134	1	1	1	1	795	1.44558	6	5	5	4	0.464361	0.392453	0.496101	0.412893	0.0022426	24.0134
OG0002135	1	1	1	0	261	1.5148	5	3	4	5	0.443678	0.288633	0.458812	0.392337	0.00591983	44.2601
OG0002136	1	0	1	1	291	1.14226	6	5	5	5	0.347652	0.32646	0.409622	0.4	0.00162052	33.7758
OG0002137	1	1	0	0	153	0.740657	6	1	4	4	0.340959	0.27451	0.359477	0.374183	0.00193606	29.4396
OG0002138	1	0	1	1	420	0.694089	6	5	4	5	0.456349	0.375714	0.527976	0.521905	0.00504351	14.6003
OG0002139	1	1	1	1	318	1.38092	6	5	3	5	0.485849	0.366038	0.485325	0.448428	0.00317786	13.6239
OG0002140	1	0	1	1	546	0.731803	6	5	4	5	0.396215	0.359341	0.465201	0.42674	0.00202326	15.2172
OG0002141	1	1	1	1	912	0.696304	1	5	5	5	0.474781	0.40614	0.493421	0.5125	0.002148	11.2004
OG0002142	1	0	1	1	906	0.767089	6	5	5	5	0.442973	0.395806	0.527373	0.464901	0.00298465	32.4979
OG0002143	1	1	1	1	684	0.451065	1	5	5	5	0.342105	0.386257	0.373099	0.479532	0.00349979	11.3784
OG0002144	1	0	1	1	684	0.536274	6	5	5	5	0.464912	0.355263	0.4	0.440643	0.00231405	26.6553
OG0002145	1	1	1	1	204	0.463465	1	5	5	5	0.416667	0.405882	0.434314	0.493137	0.00151312	12.2333
OG0002146	1	0	1	1	174	1.21706	6	5	5	5	0.363985	0.349425	0.405747	0.429885	0.00137729	250.265
OG0002147	1	1	1	1	996	0.828883	6	5	5	5	0.427209	0.380522	0.405823	0.539759	0.00493666	42.8461
OG0002148	1	1	1	1	1833	0.608725	6	4	5	5	0.468813	0.288462	0.501364	0.437861	0.00885203	7.0242
OG0002150	1	1	0	1	633	0.763018	6	5	5	5	0.491575	0.407267	0.449605	0.509637	0.00208927	20.4953
OG0002151	1	1	1	1	675	0.901735	5	5	4	4	0.421333	0.348148	0.414815	0.607407	0.0123978	12.1997
OG0002152	1	0	1	1	1515	0.660901	6	5	5	5	0.480088	0.393531	0.434719	0.520528	0.00303112	13.2873
OG0002154	1	1	0	1	648	0.787445	6	4	5	5	0.42464	0.383102	0.428395	0.507716	0.00270943	11.4518
OG0002155	1	1	1	1	795	0.492148	6	5	5	5	0.498742	0.41434	0.508679	0.524528	0.00243168	8.97175
OG0002157	1	1	1	1	786	0.423452	6	5	5	5	0.456107	0.371247	0.464122	0.452926	0.00189152	14.1739
OG0002159	1	1	1	0	807	0.723365	5	5	4	4	0.493185	0.42057	0.48575	0.534696	0.0022267	13.0442
OG0002160	1	1	1	1	507	0.772551	6	3	5	4	0.492768	0.356345	0.495069	0.682446	0.0179409	11.8839
OG0002162	1	0	1	1	396	0.724695	6	5	4	5	0.443182	0.367172	0.405303	0.515152	0.00398422	49.4879
OG0002163	1	1	1	1	762	1.10166	6	5	5	5	0.404418	0.343307	0.390814	0.379528	0.000686281	28.333
OG0002164	1	1	1	1	1926	0.719267	2	5	3	2	0.45405	0.389097	0.488058	0.549585	0.00448648	10.1637
OG0002165	1	1	1	1	861	0.998035	6	5	5	5	0.3976	0.31266	0.410918	0.394425	0.0020012	55.7169
OG0002166	1	1	1	1	234	0.798304	6	5	5	5	0.485043	0.422222	0.478632	0.613675	0.00655056	27.8361
OG0002167	1	0	1	1	1479	0.658748	6	5	5	4	0.478138	0.371602	0.433942	0.568796	0.0068733	100.563
OG0002168	1	1	1	1	822	0.594251	6	5	5	5	0.458029	0.412652	0.515572	0.517762	0.00254862	11.4591
OG0002172	1	1	1	1	1170	0.898302	5	5	5	4	0.430085	0.38359	0.405299	0.545513	0.00520416	9.49845
OG0002173	1	1	1	1	549	1.12055	6	5	5	5	0.420461	0.396357	0.424408	0.537705	0.00399541	11.0922
OG0002174	0	0	0	1	33	0.531907	1	5	3	5	0.30303	0.321212	0.373737	0.315152	0.000975411	3.82445
OG0002175	0	1	1	1	642	0.837706	6	5	5	5	0.414071	0.383178	0.438941	0.419626	0.000534572	15.362
OG0002177	1	0	1	1	78	0.536623	1	4	5	5	0.474359	0.435897	0.394872	0.451282	0.00111933	10.5553
OG0002178	1	1	1	1	366	0.730239	6	5	5	5	0.416211	0.395082	0.461749	0.512022	0.00269555	191.998
OG0002179	1	1	1	1	450	0.888767	6	5	4	4	0.431111	0.364	0.460556	0.447222	0.00183809	18.5339
OG0002180	1	1	1	1	945	1.06659	4	1	5	4	0.387302	0.340741	0.447619	0.340476	0.00257511	58.6168
OG0002181	1	0	1	1	117	0.806152	6	5	4	4	0.440171	0.379487	0.42094	0.361111	0.0013282	27.3882
OG0002182	1	1	0	1	483	1.20153	6	1	4	5	0.41891	0.287785	0.466874	0.466253	0.00713831	17.0416
OG0002183	1	1	1	1	864	0.637859	6	5	5	5	0.415509	0.372454	0.40787	0.476157	0.00185519	10.2132
OG0002184	1	1	1	1	972	0.655745	6	5	5	5	0.474794	0.409671	0.521811	0.511728	0.00257571	11.5492
OG0002185	0	1	1	1	114	1.2019	6	5	5	5	0.442982	0.326316	0.387719	0.415789	0.00249737	89.7186
OG0002186	1	1	1	1	900	0.886801	6	5	5	5	0.406852	0.390889	0.432444	0.413778	0.000296415	18.1406
OG0002187	1	1	1	1	1818	1.00614	6	2	4	5	0.441327	0.410891	0.452008	0.477008	0.000750042	24.4193
OG0002188	1	0	1	1	618	0.350563	6	5	5	5	0.498921	0.416505	0.553074	0.536246	0.00369921	5.18734
OG0002189	1	1	1	1	615	0.787076	6	4	5	5	0.393496	0.37561	0.507317	0.438049	0.00344197	6.53847
OG0002190	1	1	0	1	453	0.804795	6	5	5	5	0.447756	0.426932	0.449448	0.579691	0.00488742	21.314
OG0002192	1	1	1	1	804	1.71853	3	5	5	5	0.477612	0.38806	0.413682	0.439303	0.00145943	36.204
OG0002193	1	0	1	1	552	0.597211	6	5	5	5	0.487923	0.426812	0.435507	0.410507	0.00112013	29.4513
OG0002196	1	1	1	1	345	0.595634	1	5	5	5	0.382609	0.395362	0.426087	0.481739	0.0019485	5.85979
OG0002198	1	1	1	1	792	0.741095	6	5	5	5	0.454545	0.404293	0.420455	0.385354	0.000860584	25.6004
OG0002200	1	1	1	1	2001	0.604893	6	5	5	5	0.428786	0.396402	0.384108	0.435282	0.000614056	8.53877
OG0002202	1	0	1	1	84	1.13029	6	5	5	5	0.400794	0.37619	0.55	0.359524	0.00761165	112.348
OG0002203	1	1	1	1	243	1.00794	5	5	1	2	0.504527	0.482305	0.576132	0.707819	0.0103292	15.4722
OG0002204	1	1	1	0	1686	0.479389	5	5	2	4	0.457177	0.403084	0.467675	0.36462	0.00232288	25.3403
OG0002205	1	1	1	0	180	0.776304	6	5	1	5	0.440741	0.41	0.577778	0.456667	0.0054144	36.6563
OG0002206	1	1	1	1	486	0.434612	6	5	3	5	0.477366	0.410288	0.397805	0.459259	0.00145733	11.5305
OG0002207	1	1	1	1	2121	0.616356	6	5	5	5	0.448688	0.397454	0.505139	0.445639	0.00193992	24.4778
OG0002209	1	0	1	1	87	0.666423	1	5	5	5	0.367816	0.342529	0.406897	0.542529	0.00793588	162.328
OG0002210	1	0	1	1	180	0.903522	5	5	4	5	0.395556	0.363333	0.445833	0.452222	0.00179379	40.6748
OG0002211	1	1	1	1	852	1.63219	5	5	5	4	0.42723	0.40446	0.459155	0.56162	0.00481566	22.2802
OG0002213	1	1	1	1	576	0.862575	6	5	4	5	0.415799	0.377431	0.417101	0.451042	0.000905015	37.0781
OG0002214	1	1	1	1	450	0.548464	6	5	5	4	0.433333	0.385333	0.435111	0.438333	0.000635781	24.0198
OG0002216	1	1	1	0	369	0.852484	6	5	5	5	0.408311	0.395664	0.44065	0.474255	0.00124033	9.97723
OG0002218	1	1	0	1	597	1.05058	6	5	4	5	0.399497	0.335008	0.463987	0.336348	0.00376952	61.9779
OG0002219	1	1	0	1	837	0.872875	6	5	5	5	0.437475	0.360573	0.412186	0.532139	0.0051668	17.0756
OG0002220	1	0	1	1	168	1.24847	6	5	5	5	0.415675	0.329762	0.409524	0.508333	0.00533479	31.8317
OG0002222	1	0	1	1	267	0.366524	6	5	5	5	0.547441	0.457678	0.542322	0.574532	0.0025562	15.851
OG0002223	1	1	1	1	501	0.653441	6	4	5	4	0.464737	0.423653	0.46986	0.549401	0.00276306	23.8178
OG0002224	0	1	1	1	552	0.839039	6	5	5	4	0.41878	0.38913	0.458333	0.463315	0.00122868	16.8636
OG0002225	1	1	1	1	1053	1.26129	5	5	3	4	0.453941	0.386135	0.496993	0.462488	0.00215284	21.5375
OG0002226	1	1	1	1	396	1.04841	5	4	5	5	0.475758	0.347854	0.462121	0.521717	0.00545792	26.3166
OG0002227	1	1	0	1	660	0.627148	6	5	5	5	0.414394	0.399091	0.505152	0.38	0.00307752	36.2172
OG0002228	1	1	1	1	318	0.560498	5	4	5	3	0.524528	0.461478	0.555346	0.522013	0.00154318	21.8126
OG0002229	1	1	1	1	303	0.58727	6	5	2	4	0.418042	0.381518	0.5	0.391089	0.00289739	14.3046
OG0002230	1	0	1	1	489	0.650644	6	5	5	4	0.431834	0.33456	0.46544	0.339468	0.00434543	21.6113
OG0002231	1	1	1	1	291	0.681704	1	3	2	4	0.395189	0.337915	0.408935	0.411512	0.00118355	30.462
OG0002235	1	0	1	1	504	1.39776	6	5	4	4	0.43254	0.407143	0.470238	0.594246	0.00688181	17.5521
OG0002236	1	0	1	1	1278	0.672491	6	5	4	5	0.438315	0.355869	0.424296	0.477465	0.00256846	7.38062
OG0002238	1	0	1	1	210	0.66888	6	4	5	5	0.390476	0.357143	0.44	0.450476	0.00190416	9.81478
OG0002240	1	1	1	1	888	0.536306	6	5	5	5	0.448949	0.385811	0.385586	0.498198	0.00297828	8.55702
OG0002241	1	0	0	1	246	0.549058	6	5	5	5	0.430217	0.393496	0.426829	0.452033	0.000584056	8.99495
OG0002242	1	1	1	1	270	0.976044	6	5	5	5	0.387654	0.327407	0.343704	0.373333	0.000751593	41.8165
OG0002243	1	1	1	1	90	1.72584	1	5	1	3	0.6	0.448889	0.466667	0.588889	0.00629918	12.9373
OG0002246	1	1	1	0	405	0.417388	6	1	5	5	0.432099	0.350617	0.498765	0.545185	0.00715263	14.1687
OG0002247	1	0	1	1	984	0.846084	6	5	5	3	0.444106	0.362805	0.49248	0.490515	0.00368608	24.0041
OG0002249	1	1	1	1	969	0.898049	6	5	5	5	0.413485	0.364087	0.401445	0.461094	0.00160132	13.8735
OG0002250	1	1	1	1	525	0.501584	6	5	5	5	0.475556	0.407619	0.448381	0.473905	0.00100528	7.91634
OG0002252	1	0	0	1	114	1.04643	6	5	5	5	0.453216	0.389474	0.45614	0.587719	0.00693513	52.4471
OG0002253	1	1	1	1	324	0.732064	6	5	5	4	0.417695	0.376543	0.393827	0.578704	0.00862782	8.52588
OG0002254	1	1	1	1	270	0.464355	6	5	5	5	0.438272	0.401481	0.468889	0.454815	0.000845908	19.1397
OG0002255	1	0	1	1	123	1.1282	6	3	5	4	0.440379	0.289973	0.486179	0.424797	0.00711704	128.9
OG0002256	1	1	1	1	642	0.665071	6	5	5	1	0.424714	0.398131	0.415265	0.356698	0.000905217	17.262
OG0002258	1	1	1	1	507	1.20697	6	5	5	5	0.396121	0.318343	0.386982	0.489546	0.0049502	98.4341
OG0002259	1	0	1	1	564	0.482245	6	5	1	5	0.49143	0.363121	0.537234	0.545035	0.00707536	5.85958
OG0002260	1	0	1	1	366	0.591274	6	5	5	5	0.438525	0.379781	0.40929	0.497814	0.00253831	27.2713
OG0002261	1	1	1	1	219	0.804152	6	5	4	5	0.446728	0.347032	0.394977	0.56621	0.00887932	13.596
OG0002263	1	1	1	1	747	0.496003	1	5	5	5	0.401606	0.393842	0.449531	0.444177	0.000819407	13.3118
OG0002264	1	1	1	1	456	0.803323	6	5	5	5	0.338085	0.356579	0.359649	0.422807	0.00136412	42.6738
OG0002265	1	1	0	1	243	0.961948	6	5	5	5	0.401235	0.401646	0.42716	0.537449	0.00420694	7.9975
OG0002267	1	1	0	1	228	0.391523	6	4	5	1	0.516813	0.444079	0.536842	0.592105	0.00374426	14.1031
OG0002268	1	1	1	1	981	0.639078	6	5	5	5	0.473327	0.392049	0.46524	0.524159	0.0029614	6.71301
OG0002270	1	1	1	1	432	0.569379	5	4	4	4	0.399537	0.33912	0.37963	0.405093	0.000893253	19.251
OG0002271	1	1	1	0	399	1.10208	6	1	5	5	0.444444	0.338346	0.449624	0.42807	0.00270414	41.7112
OG0002273	1	1	1	1	1071	0.804051	6	5	5	5	0.456271	0.332213	0.446499	0.616993	0.0137123	15.1409
OG0002274	1	1	1	1	360	1.18276	6	4	4	2	0.463889	0.344444	0.429167	0.411111	0.0025172	17.5308
OG0002275	1	1	1	1	1728	1.05758	3	3	3	4	0.408565	0.419753	0.353009	0.41956	0.00101802	14.8494
OG0002278	1	1	1	1	531	0.925291	6	5	5	5	0.472065	0.383427	0.488136	0.482109	0.00241283	33.9905
OG0002279	1	1	1	0	192	0.819394	6	5	5	5	0.445312	0.35	0.488542	0.384375	0.0038244	12.9772
OG0002280	1	0	1	0	30	0.534547	6	5	4	5	0.422222	0.306667	0.4	0.433333	0.00331975	12.0502
OG0002281	1	1	1	1	1896	1.21949	6	5	5	5	0.42827	0.377637	0.39019	0.535759	0.00515988	7.37001
OG0002282	1	1	1	1	573	0.555322	6	5	5	5	0.413613	0.398255	0.435253	0.486562	0.00148545	73.4211
OG0002283	1	1	1	0	939	0.463842	5	5	5	5	0.478807	0.420873	0.46049	0.566773	0.00379852	13.2842
OG0002284	1	1	1	1	369	0.69127	6	5	5	5	0.36766	0.338211	0.368022	0.345799	0.000232111	17.3072
OG0002286	0	0	1	1	258	0.667547	4	5	4	1	0.442829	0.41938	0.494186	0.565891	0.00421124	19.3509
OG0002287	1	1	1	1	771	0.418451	6	5	5	5	0.55815	0.459144	0.49572	0.578988	0.003064	6.14013
OG0002288	1	0	1	1	870	0.45359	6	5	5	3	0.517433	0.442069	0.577241	0.604215	0.00517318	17.8439
OG0002289	1	1	0	1	891	0.741536	6	5	5	5	0.390759	0.345903	0.394164	0.569921	0.00979388	68.0221
OG0002290	1	1	1	1	495	0.527177	6	5	5	5	0.413468	0.330101	0.428687	0.536566	0.00719328	5.87632
OG0002291	1	1	1	1	1734	0.496178	6	4	4	5	0.416474	0.374423	0.431661	0.483968	0.0020472	26.7345
OG0002292	1	1	1	1	654	0.296232	6	5	5	4	0.439348	0.374924	0.411315	0.508028	0.00317063	8.28198
OG0002293	1	1	0	1	1155	0.748199	6	5	5	5	0.451948	0.394978	0.489524	0.469437	0.00165415	20.011
OG0002294	1	1	1	1	207	0.752496	6	5	5	5	0.430757	0.402899	0.391304	0.441546	0.000550103	21.7218
OG0002295	0	1	1	0	114	0.547089	6	2	5	2	0.412281	0.337719	0.473684	0.657895	0.0187157	39.4705
OG0002297	1	1	1	0	438	0.957681	6	4	5	5	0.405251	0.366438	0.416895	0.447489	0.00112308	14.4583
OG0002298	1	1	1	1	756	0.540174	6	5	5	5	0.454586	0.391005	0.443122	0.534127	0.00349855	8.56202
OG0002299	1	1	1	1	480	0.43632	5	5	5	5	0.41125	0.394167	0.458333	0.415	0.000745992	13.6137
OG0002301	1	1	1	1	4380	0.886163	6	5	5	5	0.444064	0.376484	0.462831	0.51484	0.00326931	18.255
OG0002302	1	1	1	1	474	1.2677	6	5	1	4	0.463432	0.363291	0.514768	0.557489	0.00699948	11.2801
OG0002303	1	0	1	1	204	0.859359	4	5	5	5	0.393382	0.378431	0.494118	0.668627	0.0178485	14.5818
OG0002304	1	1	1	1	234	0.925825	1	5	5	3	0.290598	0.315385	0.37265	0.334758	0.00119893	81.7479
OG0002305	1	1	1	1	1701	0.853662	1	4	5	3	0.417989	0.379483	0.509112	0.496963	0.00389799	21.1724
OG0002306	1	0	1	1	84	1.20746	6	4	5	5	0.333333	0.285714	0.383333	0.390476	0.00238237	27.9413
OG0002310	1	1	1	0	936	0.780525	6	4	5	4	0.458333	0.348558	0.413462	0.566774	0.00842989	14.1963
OG0002312	1	1	1	0	558	0.553421	6	5	5	4	0.49552	0.460932	0.467025	0.560036	0.00205669	5.25784
OG0002313	1	1	1	0	93	1.73607	5	1	2	5	0.35914	0.236559	0.510753	0.410753	0.0130168	37.5344
OG0002314	1	1	1	1	441	1.15047	6	4	4	5	0.39418	0.431973	0.388889	0.514286	0.00335314	9.90823
OG0002315	1	1	1	1	573	0.42273	5	2	5	5	0.386387	0.421466	0.441187	0.437696	0.000627549	9.28014
OG0002316	1	1	0	1	57	1.03334	6	5	5	4	0.365497	0.34386	0.340351	0.627193	0.0193461	74.4767
OG0002317	1	0	0	1	228	0.206279	2	5	1	5	0.357456	0.348246	0.372807	0.385088	0.000266284	5.40893
OG0002318	1	1	1	1	675	0.569476	1	5	5	5	0.388148	0.360593	0.405926	0.459556	0.00174161	13.4427
OG0002319	1	1	0	1	378	0.649837	6	5	5	5	0.415344	0.402116	0.439683	0.415873	0.000244581	18.6565
OG0002322	1	1	1	1	195	0.585095	6	5	2	5	0.441026	0.388718	0.523077	0.518974	0.00421503	16.3507
OG0002323	1	1	1	1	591	0.492791	6	5	5	5	0.42414	0.373604	0.474112	0.503553	0.00326774	11.0891
OG0002324	1	1	1	1	999	1.33846	6	5	5	5	0.473307	0.357157	0.496296	0.547748	0.00649104	9.52716
OG0002325	1	1	1	1	297	0.734189	6	5	5	5	0.352413	0.375084	0.360269	0.531987	0.00726225	15.4041
OG0002326	1	1	0	1	264	0.941155	6	5	5	5	0.39899	0.362121	0.365152	0.405303	0.000502516	54.7559
OG0002327	1	0	1	1	219	0.562903	3	5	5	4	0.420091	0.347945	0.382648	0.476027	0.00300541	33.9592
OG0002328	1	1	1	1	258	0.519535	6	2	5	5	0.479974	0.430233	0.441085	0.522481	0.00175384	23.8021
OG0002330	1	1	1	1	1032	0.87201	6	5	5	5	0.500484	0.397093	0.543023	0.543798	0.00476618	33.6805
OG0002331	1	1	1	1	258	0.550323	1	5	2	5	0.341085	0.316279	0.436047	0.362015	0.00266564	80.0565
OG0002333	1	0	1	1	984	0.410739	5	5	5	5	0.410569	0.339431	0.381504	0.478455	0.00341762	13.3937
OG0002334	1	1	1	1	270	0.424543	6	5	5	1	0.43642	0.379259	0.43037	0.411111	0.000661854	33.1946
OG0002335	1	0	1	1	36	1.00189	1	3	3	5	0.444444	0.333333	0.398148	0.533333	0.00707219	17.5562
OG0002336	1	0	1	1	243	0.412926	6	5	5	5	0.41358	0.37037	0.415638	0.477366	0.0019373	43.8747
OG0002338	1	1	1	0	357	1.1099	6	5	5	4	0.387021	0.355742	0.433053	0.5007	0.00396551	94.8756
OG0002339	1	1	1	1	741	0.740411	6	5	5	5	0.379442	0.364912	0.404588	0.564103	0.00846989	8.55558
OG0002340	1	1	1	0	273	0.405153	6	5	5	4	0.368132	0.316484	0.389011	0.385531	0.00112051	186.303
OG0002341	1	1	1	0	369	0.486594	6	5	5	5	0.418248	0.372358	0.373984	0.319241	0.00164068	25.4672
OG0002342	1	1	1	1	972	1.05346	6	5	5	5	0.446674	0.374691	0.492387	0.474074	0.00267387	39.1959
OG0002343	1	1	1	1	171	0.442437	3	4	5	5	0.393762	0.372807	0.491228	0.506433	0.00456199	13.569
OG0002345	1	1	1	1	501	0.760315	6	5	3	5	0.417166	0.379242	0.445775	0.48503	0.00200176	13.9885
OG0002346	1	1	1	1	1119	0.755469	6	5	4	4	0.458594	0.388204	0.485478	0.439008	0.00168867	17.6434
OG0002347	1	1	1	1	1017	0.736513	4	5	4	5	0.476401	0.410226	0.513766	0.450934	0.00189578	19.0897
OG0002348	0	1	0	1	402	0.621215	6	5	5	5	0.362355	0.335323	0.379602	0.442289	0.00206244	6.90785
OG0002349	1	0	1	1	753	0.769679	5	5	5	5	0.40239	0.349535	0.443028	0.52988	0.00579229	9.56105
OG0002352	1	1	1	1	2169	0.590114	6	5	5	5	0.47956	0.39207	0.43882	0.518396	0.00294154	15.96
OG0002353	0	1	1	0	162	0.662774	6	5	4	5	0.38786	0.35679	0.405864	0.467901	0.00219155	9.27347
OG0002354	1	1	1	1	669	0.584231	6	4	5	5	0.496014	0.369208	0.479821	0.524066	0.00460856	15.6507
OG0002356	1	1	1	1	546	1.27373	6	5	5	5	0.481685	0.390842	0.439194	0.435165	0.00137838	22.8427
OG0002357	1	1	1	1	354	0.490378	1	5	5	5	0.387006	0.327684	0.437853	0.439548	0.00279326	9.20972
OG0002358	1	0	1	1	183	0.980491	1	5	1	4	0.311475	0.367213	0.36612	0.36612	0.000756766	25.6861
OG0002359	1	1	1	1	438	0.853626	5	5	1	5	0.379909	0.368037	0.458904	0.423744	0.00174161	7.42171
OG0002360	1	1	1	1	1149	0.743629	5	5	5	5	0.453612	0.383116	0.486858	0.58329	0.00691855	11.4505
OG0002361	1	0	1	1	1692	1.23745	6	5	5	5	0.489854	0.418558	0.507092	0.669267	0.0112136	15.3847
OG0002362	1	1	1	1	1380	0.760133	6	5	5	5	0.469807	0.437681	0.478696	0.491884	0.000532713	9.39847
OG0002363	1	1	0	1	1167	0.853377	6	4	5	5	0.41431	0.362682	0.486718	0.405827	0.00264751	9.49534
OG0002364	1	1	1	1	1029	0.580545	6	5	5	5	0.433754	0.380175	0.425656	0.405442	0.000571124	30.0949
OG0002365	1	0	1	1	3165	0.528497	6	4	5	5	0.459768	0.437757	0.457567	0.506983	0.000862093	14.4491
OG0002366	1	1	1	1	447	1.21116	4	5	4	5	0.417226	0.348098	0.446868	0.374944	0.00192452	19.7279
OG0002367	1	0	1	1	279	0.621244	6	5	5	5	0.387097	0.356272	0.391398	0.617921	0.0146046	7.20471
OG0002368	1	1	1	1	1200	0.563918	6	5	5	5	0.47	0.370333	0.449167	0.557167	0.00589591	34.9474
OG0002369	1	1	0	1	234	1.13776	6	5	5	5	0.403846	0.34188	0.404274	0.477778	0.00308914	15.9738
OG0002370	1	0	1	1	402	0.574657	6	5	5	5	0.439884	0.402985	0.402985	0.51194	0.00263814	7.97766
OG0002373	0	0	1	1	459	0.662843	6	5	5	5	0.436819	0.392157	0.411765	0.457516	0.000816697	54.1125
OG0002374	1	1	0	1	330	0.618411	6	5	5	5	0.484848	0.395758	0.455758	0.524242	0.00292782	14.2131
OG0002376	0	1	0	0	327	0.776847	6	5	5	5	0.457187	0.387768	0.442202	0.517431	0.00284235	8.51204
OG0002377	0	1	1	1	267	0.799929	1	5	5	3	0.434457	0.383521	0.408989	0.616729	0.0112214	27.753
OG0002379	1	0	1	1	294	1.04347	4	5	4	4	0.485544	0.4	0.515306	0.663265	0.0120237	11.9062
OG0002382	1	1	1	1	756	0.749583	6	5	5	5	0.413801	0.383333	0.395767	0.415344	0.000234865	18.3734
OG0002383	1	0	1	1	843	0.69665	4	1	3	3	0.459668	0.301305	0.455911	0.524713	0.00898934	75.162
OG0002384	1	1	1	1	1167	0.503249	6	5	5	5	0.433162	0.385261	0.436161	0.549443	0.00485033	12.4146
OG0002385	1	0	1	1	144	1.1374	6	5	5	5	0.449074	0.433333	0.491667	0.568056	0.00363388	112.935
OG0002386	1	1	1	1	513	1.1693	6	4	4	3	0.396361	0.347953	0.481481	0.54256	0.00753293	31.5739
OG0002387	1	1	1	0	423	0.916978	6	1	4	4	0.445232	0.319149	0.501182	0.491726	0.00701644	35.4202
OG0002388	1	1	1	0	180	0.924251	6	2	5	5	0.422222	0.347222	0.397778	0.452222	0.0019723	43.784
OG0002389	1	1	1	1	1098	0.816752	6	5	5	5	0.445052	0.392896	0.419854	0.537158	0.00392812	14.0913
OG0002390	1	1	1	1	1140	0.989911	5	5	5	5	0.436842	0.385965	0.474035	0.416316	0.00136685	32.9974
OG0002391	1	1	1	1	1182	0.989734	6	5	5	2	0.410462	0.380203	0.425719	0.442893	0.000708076	12.6564
OG0002396	1	0	1	1	285	1.24015	6	5	5	4	0.451462	0.372632	0.479298	0.486842	0.00272663	36.5015
OG0002397	1	1	1	1	948	0.796348	6	5	5	4	0.455345	0.377637	0.399578	0.412184	0.00107042	18.8088
OG0002400	1	1	1	1	189	0.43977	4	4	5	3	0.427249	0.373016	0.397884	0.5097	0.00353381	39.511
OG0002401	1	1	1	1	861	0.540078	5	5	5	4	0.440883	0.390012	0.448316	0.487805	0.00161393	17.0587
OG0002402	1	1	1	1	1575	0.878853	6	5	5	5	0.487937	0.413841	0.436952	0.558476	0.00410723	26.1077
OG0002404	1	1	0	1	603	0.813681	6	5	5	5	0.445274	0.40995	0.465672	0.518076	0.0020422	41.6365
OG0002405	1	1	1	0	222	1.06922	4	5	5	5	0.405405	0.397297	0.420721	0.627027	0.0121086	71.7109
OG0002406	1	1	0	1	390	1.29659	5	4	5	5	0.42359	0.396154	0.438974	0.491795	0.00161768	122.531
OG0002407	0	0	0	1	21	0.405647	2	5	4	1	0.5	0.304762	0.547619	0.619048	0.0181179	14.5422
OG0002408	1	1	1	1	420	0.538048	4	5	5	5	0.394048	0.328571	0.39381	0.382857	0.000977943	12.9426
OG0002409	1	0	1	1	1491	0.563275	6	5	5	5	0.464118	0.411938	0.49175	0.56888	0.00428425	9.45824
OG0002410	1	0	1	0	51	1.09539	6	5	5	2	0.5	0.380392	0.427451	0.627451	0.0115888	44.2779
OG0002411	1	1	0	1	705	0.656196	6	5	4	5	0.454137	0.404255	0.509929	0.539574	0.0036048	10.8835
OG0002413	1	1	1	1	825	0.618815	6	5	5	5	0.384848	0.323394	0.365818	0.435636	0.00216591	7.09964
OG0002415	1	0	1	1	360	0.716799	5	5	5	5	0.4	0.395556	0.428333	0.487222	0.00178128	23.768
OG0002417	1	1	0	1	231	0.97749	2	2	3	5	0.400433	0.391775	0.365079	0.341126	0.000724499	118.838
OG0002418	1	1	1	1	258	0.940068	3	4	1	3	0.440568	0.386628	0.472868	0.559432	0.00523941	17.8114
OG0002419	1	0	1	1	126	0.972498	6	5	5	5	0.398148	0.388889	0.368254	0.5	0.00345681	124.295
OG0002421	1	1	1	1	1158	0.504878	6	5	5	5	0.4289	0.393782	0.493955	0.535579	0.00405991	8.4415
OG0002422	1	1	1	1	594	0.489381	6	5	5	5	0.443322	0.349158	0.424916	0.462963	0.00247747	14.6221
OG0002423	1	1	1	1	942	0.856263	6	5	5	5	0.438783	0.373036	0.410403	0.412951	0.000732608	22.6661
OG0002424	1	1	1	1	822	0.620811	6	5	2	5	0.387064	0.359854	0.322993	0.339416	0.000763504	8.56976
OG0002426	1	0	1	1	183	0.99061	4	3	5	5	0.453552	0.382514	0.504918	0.571585	0.00639932	33.7268
OG0002428	1	1	1	0	504	0.830903	6	4	5	5	0.497354	0.355159	0.511111	0.464683	0.00499571	7.39814
OG0002429	1	1	1	1	363	1.32288	6	5	5	5	0.337925	0.363636	0.390634	0.350964	0.000506037	65.0563
OG0002431	1	0	1	1	1926	0.881857	6	5	5	5	0.466424	0.413915	0.500831	0.700312	0.0156679	14.9499
OG0002433	1	1	1	0	675	0.63785	6	5	5	5	0.431605	0.401481	0.430222	0.446222	0.000350564	7.55215
OG0002435	1	1	1	1	570	1.23293	6	5	3	5	0.407018	0.345965	0.353801	0.485263	0.00411912	10.1537
OG0002436	0	1	1	0	117	0.458253	5	5	5	5	0.425641	0.389744	0.411966	0.434188	0.000375971	63.4506
OG0002437	1	1	1	1	2532	0.618744	5	5	5	5	0.383886	0.343839	0.400079	0.458531	0.0022643	20.8409
OG0002438	1	0	1	1	378	0.65559	6	5	4	5	0.494709	0.410582	0.476852	0.587831	0.00534941	25.3059
OG0002439	1	1	1	0	168	1.06863	6	5	5	5	0.417659	0.35119	0.410714	0.519048	0.0048501	38.4244
OG0002440	1	1	1	1	1107	1.13187	6	5	5	5	0.388738	0.329178	0.40271	0.474255	0.00355238	17.5456
OG0002442	1	1	1	1	465	0.596233	6	5	5	5	0.463082	0.391398	0.468817	0.451183	0.00126601	28.6008
OG0002443	1	1	1	1	615	1.38941	3	5	5	3	0.379946	0.338537	0.424715	0.385366	0.00124305	46.3636
OG0002444	1	1	1	1	777	1.17868	6	5	5	5	0.376662	0.345174	0.360618	0.385328	0.000315463	19.7901
OG0002445	1	1	1	1	489	0.526844	6	5	5	5	0.41786	0.369734	0.424949	0.39182	0.000639862	11.542
OG0002446	1	1	1	1	414	1.11601	6	5	5	5	0.452899	0.328019	0.437681	0.504348	0.00550294	25.349
OG0002448	1	1	1	1	237	0.89476	1	5	5	4	0.379747	0.362025	0.386498	0.408228	0.000364714	16.5779
OG0002449	1	1	1	1	1098	0.841606	6	5	5	5	0.438221	0.393078	0.461931	0.448452	0.000891104	18.9307
OG0002450	1	1	1	1	1230	1.2496	6	5	5	5	0.506775	0.413821	0.489431	0.563415	0.00380983	15.6894
OG0002451	1	1	1	1	483	1.02206	6	5	5	5	0.399931	0.308489	0.387992	0.434369	0.00283396	56.0328
OG0002452	1	0	1	1	741	1.31115	6	5	5	5	0.370895	0.316869	0.432119	0.496626	0.00601931	61.9901
OG0002453	1	1	1	1	543	0.510665	5	5	5	5	0.369797	0.349171	0.396317	0.392265	0.000477476	8.18962
OG0002454	1	1	1	1	981	0.648747	6	5	5	5	0.401461	0.307849	0.391233	0.396534	0.00197818	20.4673
OG0002455	1	1	1	1	639	0.67592	6	5	5	5	0.40819	0.330516	0.461972	0.417527	0.00298663	8.3143
OG0002456	1	1	0	1	192	1.53401	3	4	4	5	0.378472	0.407552	0.397135	0.404167	0.00016863	34.1084
OG0002459	1	1	1	1	789	0.893162	6	5	2	5	0.425011	0.362991	0.449303	0.485425	0.00265257	9.37639
OG0002460	1	1	0	1	690	0.400667	6	5	5	5	0.454589	0.350435	0.406957	0.635942	0.0152624	9.23507
OG0002462	1	1	1	1	396	1.05339	1	5	5	5	0.366162	0.340404	0.402525	0.413636	0.00113209	20.2584
OG0002463	1	0	1	1	468	0.511757	6	4	4	5	0.500712	0.42735	0.43109	0.525214	0.00244001	11.5359
OG0002464	1	1	0	1	270	1.0417	4	5	5	5	0.411111	0.344444	0.424444	0.439259	0.00175199	14.5597
OG0002465	1	1	1	0	237	0.684389	6	5	1	5	0.489451	0.392405	0.506329	0.455696	0.00253254	84.8527
OG0002467	1	1	1	1	555	0.715923	6	2	4	5	0.516216	0.376577	0.456306	0.535135	0.0050965	19.1953
OG0002468	1	0	1	1	444	0.453291	1	5	5	5	0.403153	0.383333	0.408559	0.513514	0.00343335	7.6605
OG0002469	1	1	0	1	573	0.633155	6	4	5	4	0.416812	0.30541	0.45096	0.548429	0.0100536	10.5351
OG0002470	1	1	1	1	1044	0.749866	3	5	5	5	0.414751	0.337165	0.404981	0.490996	0.00396585	29.5232
OG0002471	1	1	1	1	2697	0.836193	6	5	5	5	0.445371	0.362106	0.413867	0.556174	0.00673294	15.4802
OG0002472	1	1	1	1	885	0.876778	6	4	5	5	0.416384	0.388136	0.422147	0.505537	0.00255609	21.7744
OG0002473	1	1	1	1	321	1.10087	5	5	5	5	0.396885	0.352648	0.429907	0.479128	0.00285	7.93719
OG0002474	0	0	1	1	120	1.0481	6	5	5	4	0.35	0.296667	0.293333	0.354167	0.00109091	100.783
OG0002475	1	1	1	0	354	0.692022	4	5	5	5	0.430085	0.396045	0.433333	0.433333	0.000330051	81.3072
OG0002476	1	1	1	1	2421	0.667737	6	5	5	5	0.45601	0.43544	0.529038	0.567204	0.00380826	10.3087
OG0002477	1	1	1	1	882	0.500766	6	5	5	5	0.436508	0.361678	0.406803	0.458957	0.00176711	48.7058
OG0002478	1	0	1	1	1149	0.603327	6	5	5	5	0.418045	0.374935	0.479547	0.423847	0.00184279	23.9036
OG0002479	1	0	1	0	441	1.20184	6	5	5	3	0.513605	0.397279	0.579592	0.539683	0.00613964	90.7384
OG0002480	1	1	1	1	1917	1.59468	6	5	5	5	0.421144	0.384559	0.409077	0.483464	0.00177371	20.3705
OG0002482	1	1	0	1	345	0.657534	6	5	5	5	0.45942	0.406957	0.507246	0.49971	0.00211509	18.7148
OG0002483	1	1	1	1	540	0.587946	6	5	4	3	0.42284	0.376667	0.368981	0.401852	0.00060391	30.401
OG0002484	1	1	1	1	477	0.780063	6	5	4	5	0.377009	0.343396	0.406184	0.328302	0.00121578	36.4109
OG0002485	1	1	1	1	684	0.755016	6	5	5	5	0.379386	0.365789	0.368713	0.407602	0.000363679	46.2395
OG0002486	1	1	1	1	564	0.850941	6	5	5	5	0.394799	0.345035	0.419149	0.51383	0.00501554	25.7239
OG0002487	1	1	1	1	1755	0.651839	6	5	5	5	0.44302	0.406838	0.467009	0.573105	0.00511074	15.3844
OG0002488	1	1	1	1	828	0.423858	5	5	5	5	0.44686	0.405072	0.474638	0.45628	0.00086709	13.8207
OG0002489	1	0	1	1	237	0.544594	6	5	2	4	0.501406	0.433755	0.42616	0.513713	0.00204221	10.0912
OG0002490	1	1	1	1	540	0.479975	5	5	5	2	0.463704	0.434444	0.487407	0.583333	0.00415866	10.7872
OG0002492	1	1	1	1	849	0.772088	6	4	2	5	0.444444	0.401943	0.424028	0.469258	0.000825297	44.7716
OG0002493	1	1	1	0	240	0.773034	6	5	5	5	0.397222	0.344167	0.375833	0.473333	0.00302153	210.641
OG0002494	1	1	0	1	450	1.11415	6	4	5	1	0.463333	0.406667	0.450222	0.491111	0.00123787	28.5193
OG0002495	1	1	1	0	939	0.698595	5	5	4	5	0.451331	0.362726	0.486422	0.549308	0.00606245	13.0853
OG0002496	1	0	1	1	786	0.342157	4	5	5	5	0.445611	0.33257	0.380407	0.483206	0.0044992	6.87355
OG0002497	1	0	1	1	837	0.450413	6	5	5	4	0.491836	0.412664	0.504182	0.557646	0.00358377	12.2262
OG0002499	1	1	1	1	102	1.45507	6	5	5	1	0.485294	0.398039	0.556863	0.54902	0.00540649	15.0634
OG0002500	1	1	1	1	399	0.522444	5	5	4	5	0.43609	0.337343	0.452381	0.517794	0.00556393	15.9354
OG0002501	1	1	1	1	1512	0.566061	6	5	5	5	0.472002	0.361772	0.536243	0.448148	0.00520901	11.4709
OG0002502	1	1	1	0	744	0.587182	6	5	5	5	0.421371	0.339516	0.395161	0.488978	0.00384958	14.4061
OG0002503	1	1	1	1	432	0.58516	6	5	5	5	0.469522	0.392593	0.498611	0.489815	0.0023288	12.8036
OG0002504	1	1	0	1	264	0.962137	3	4	5	5	0.402778	0.3125	0.393939	0.443182	0.00299963	45.4802
OG0002505	0	1	0	0	267	0.693418	6	5	1	5	0.37578	0.326592	0.269663	0.379026	0.00263679	9.39719
OG0002506	1	1	0	1	441	0.505604	6	5	5	5	0.433862	0.409977	0.478912	0.539683	0.00325553	7.48818
OG0002507	1	0	1	1	498	0.649082	6	5	5	4	0.419344	0.345783	0.374699	0.479418	0.00338947	20.9524
OG0002509	1	1	1	1	558	0.819898	1	5	5	5	0.505376	0.400358	0.429032	0.495699	0.00260894	24.1769
OG0002510	1	0	1	1	276	1.20828	6	5	4	5	0.422101	0.352899	0.422101	0.502174	0.0037237	17.0514
OG0002511	1	1	1	1	333	0.447288	6	5	1	5	0.407908	0.35976	0.366366	0.482282	0.00317228	9.1137
OG0002513	1	1	1	1	627	1.46762	5	5	4	3	0.403509	0.396172	0.424242	0.514088	0.00295633	53.4149
OG0002515	1	0	1	1	228	1.52912	6	2	5	4	0.535088	0.482456	0.512281	0.660088	0.00610039	47.5826
OG0002516	1	1	1	1	1212	0.677156	6	5	5	5	0.457233	0.413201	0.490594	0.529868	0.0024559	12.1121
OG0002517	1	1	1	1	588	1.3339	5	5	5	5	0.467347	0.442517	0.520068	0.591837	0.00436292	30.6956
OG0002518	1	1	1	1	723	0.597014	6	5	5	5	0.428769	0.383679	0.381466	0.53527	0.00518777	33.2324
OG0002519	1	0	1	0	264	0.441529	3	5	5	4	0.411616	0.363636	0.475	0.515152	0.00450083	17.5875
OG0002520	1	1	1	1	852	0.781741	6	5	5	5	0.426056	0.38615	0.423005	0.508216	0.00265594	14.7529
OG0002521	1	1	0	0	411	1.53081	6	5	5	3	0.472425	0.382482	0.543066	0.530414	0.00535614	37.7032
OG0002523	0	1	1	1	2133	1.50451	6	5	5	5	0.418659	0.391842	0.417722	0.400469	0.000174391	33.6184
OG0002525	0	1	0	1	72	0.536834	6	4	5	1	0.4375	0.385417	0.438889	0.402778	0.000698744	23.6198
OG0002527	1	1	1	1	636	0.714818	5	5	5	5	0.369811	0.374528	0.393396	0.620755	0.0146855	13.1404
OG0002528	1	1	1	1	768	1.01705	6	5	5	5	0.381944	0.397396	0.419792	0.404427	0.000246976	29.4432
OG0002529	1	1	1	1	705	0.866274	5	5	5	4	0.475177	0.38922	0.497872	0.434043	0.00229037	23.0586
OG0002530	1	0	1	0	591	0.523551	6	5	5	4	0.446983	0.350592	0.422673	0.601946	0.0112007	8.61619
OG0002531	1	0	1	1	501	0.933709	6	5	5	5	0.486361	0.402395	0.468263	0.621956	0.00849424	17.2534
OG0002532	1	0	1	1	240	0.628558	6	5	5	5	0.4125	0.358333	0.3975	0.500833	0.00362332	12.9478
OG0002533	1	1	0	1	543	0.88436	5	5	5	4	0.391897	0.34291	0.436464	0.438306	0.002033	11.8305
OG0002534	1	0	1	1	1107	1.06037	6	4	2	4	0.398223	0.352981	0.383017	0.520325	0.00541222	9.75748
OG0002535	1	1	1	1	1062	0.792823	6	1	5	5	0.453704	0.339925	0.465348	0.57307	0.00908509	22.0242
OG0002536	1	1	0	1	498	0.724289	6	5	4	5	0.377845	0.354217	0.401104	0.44498	0.00149732	14.7026
OG0002537	1	1	0	1	105	0.902902	6	3	5	5	0.377778	0.311111	0.407619	0.491429	0.00559197	24.9892
OG0002538	1	1	1	1	4101	0.654834	6	4	5	3	0.462936	0.417337	0.430773	0.572625	0.00496349	6.35894
OG0002540	1	0	1	1	618	0.465699	4	5	5	5	0.503641	0.423301	0.543689	0.594822	0.00524165	8.25849
OG0002542	1	1	1	1	717	0.562129	6	5	5	5	0.390051	0.369038	0.401674	0.462483	0.00160981	15.558
OG0002543	1	1	1	1	270	0.825127	6	5	5	5	0.443827	0.402222	0.422222	0.381481	0.00071456	22.7238
OG0002544	1	1	1	1	2940	0.83154	5	5	5	5	0.377959	0.332517	0.451293	0.488776	0.00497103	21.0336
OG0002545	1	1	1	0	192	0.432792	5	5	4	5	0.36875	0.364583	0.376302	0.430208	0.000933448	22.8607
OG0002546	1	1	1	1	987	0.772341	6	5	5	5	0.484127	0.401824	0.446403	0.590071	0.00645715	23.5992
OG0002547	1	1	1	1	888	0.751432	6	5	5	5	0.378941	0.33964	0.400901	0.354505	0.000729212	21.0451
OG0002548	1	1	1	1	855	0.854338	6	5	5	5	0.486355	0.427602	0.481404	0.523275	0.00155337	14.8253
OG0002549	1	1	1	1	1698	0.774988	6	5	5	5	0.480173	0.374087	0.412485	0.571143	0.00746572	12.9563
OG0002550	0	1	1	0	324	1.00295	6	5	5	5	0.380144	0.337037	0.365432	0.49321	0.00469849	8.02441
OG0002552	1	0	1	1	318	0.488297	6	5	5	5	0.409329	0.350314	0.459748	0.407547	0.00200036	17.2899
OG0002553	1	1	1	1	414	0.32676	2	5	5	5	0.370773	0.368599	0.36087	0.34058	0.000189245	124.816
OG0002554	1	1	1	1	567	0.703503	6	5	5	5	0.410935	0.393298	0.408113	0.393651	8.72088e-05	19.8703
OG0002556	1	1	1	1	735	0.806823	5	5	5	5	0.429388	0.349116	0.402721	0.488707	0.00336889	46.9152
OG0002557	1	1	0	1	354	1.36046	5	5	5	4	0.514689	0.410169	0.536158	0.581215	0.00524755	17.8685
OG0002559	1	0	1	1	393	0.746384	6	5	5	5	0.405004	0.340967	0.50687	0.500763	0.00639528	17.047
OG0002560	1	1	1	1	135	0.74525	1	4	5	5	0.392593	0.364815	0.420741	0.37037	0.000646125	28.112
OG0002561	1	1	1	0	372	1.0272	5	3	4	5	0.445161	0.369176	0.471102	0.512903	0.00365247	22.8021
OG0002563	1	1	1	1	2358	0.596086	6	5	3	5	0.405075	0.349364	0.423381	0.483715	0.00306601	33.8327
OG0002565	1	1	1	1	606	0.573972	1	5	5	5	0.391089	0.389769	0.50132	0.473597	0.00326664	15.0426
OG0002566	1	1	0	1	525	0.865585	5	5	5	5	0.406095	0.371429	0.446476	0.44419	0.00126794	9.30147
OG0002568	1	1	1	1	531	0.51413	6	5	5	5	0.440992	0.375895	0.374388	0.439925	0.00142267	25.298
OG0002569	1	1	1	1	2397	0.705803	6	5	5	5	0.467598	0.42695	0.547768	0.490613	0.00254381	60.3145
OG0002570	1	1	1	0	354	0.793144	6	5	5	5	0.525424	0.389831	0.50113	0.463277	0.00350439	20.8141
OG0002572	1	1	1	1	450	0.387456	5	5	5	5	0.476889	0.414222	0.405333	0.625333	0.0103442	6.53039
OG0002574	1	1	1	1	1095	1.48229	6	5	5	5	0.454033	0.456256	0.488402	0.512146	0.000773675	26.1918
OG0002575	1	0	1	1	204	0.863617	6	5	5	5	0.420752	0.363725	0.356863	0.376471	0.000824049	79.7998
OG0002576	1	1	1	1	1518	0.798914	6	5	5	5	0.434453	0.379051	0.4639	0.505402	0.00282136	13.4068
OG0002578	1	1	1	1	618	0.540943	1	5	5	5	0.454693	0.353398	0.379935	0.436246	0.00224403	22.131
OG0002580	0	0	1	1	402	1.63158	4	5	4	4	0.571517	0.491045	0.591418	0.622512	0.00314981	37.2586
OG0002581	1	1	0	1	309	0.332363	6	5	5	5	0.468716	0.462783	0.480259	0.506796	0.000380439	3.26536
OG0002582	1	1	0	0	171	0.815447	6	5	1	5	0.44347	0.405848	0.48538	0.442105	0.0010572	202.447
OG0002583	0	0	1	0	24	0.272274	4	1	4	3	0.395833	0.458333	0.510417	0.527778	0.00352346	9.00113
OG0002584	1	1	0	1	345	1.64005	6	5	5	1	0.491304	0.433623	0.476522	0.46087	0.000608297	17.7061
OG0002585	1	0	1	1	390	0.765421	6	5	5	4	0.414957	0.342564	0.397436	0.441667	0.00175415	10.3695
OG0002586	1	0	1	1	249	0.843947	6	5	5	5	0.466533	0.370281	0.507631	0.538956	0.00537465	52.9612
OG0002587	1	1	1	1	1137	1.14336	6	5	5	4	0.423483	0.35409	0.43993	0.548813	0.00649454	14.6284
OG0002588	0	1	1	1	57	0.625935	4	5	5	2	0.434211	0.37193	0.407018	0.491228	0.00253533	13.2171
OG0002589	1	1	1	0	807	0.742477	3	5	5	2	0.464684	0.462454	0.517472	0.45539	0.000817418	19.1215
OG0002590	0	1	1	1	216	0.842991	5	5	5	4	0.439815	0.381481	0.483333	0.475694	0.00215769	107.497
OG0002594	1	1	1	1	264	0.982048	5	5	5	4	0.350758	0.292424	0.341667	0.376894	0.00124745	10.4
OG0002596	1	1	1	1	1803	0.523285	6	5	5	4	0.47726	0.391902	0.486412	0.442318	0.00183405	18.6179
OG0002597	1	1	0	0	81	1.73308	6	5	5	4	0.390946	0.37284	0.360494	0.330247	0.000651757	21.1672
OG0002599	1	1	1	1	633	0.97987	1	5	5	4	0.472354	0.384518	0.487204	0.377172	0.00330837	8.56756
OG0002602	0	1	1	1	336	1.37286	5	5	1	4	0.413095	0.33631	0.511905	0.354911	0.0062393	99.0531
OG0002606	1	0	1	1	1233	0.450732	6	5	4	4	0.393079	0.367883	0.451338	0.550081	0.00654913	5.89572
OG0002608	0	0	0	1	69	1.17609	4	3	3	3	0.315217	0.396135	0.328502	0.371981	0.00141619	124.006
OG0002609	1	1	1	1	1026	0.981234	5	5	5	3	0.39883	0.381481	0.449708	0.554256	0.00604023	11.501
OG0002610	1	1	1	1	228	0.883955	6	5	5	5	0.518275	0.4	0.536842	0.594737	0.00668168	37.5733
OG0002612	1	1	1	0	756	0.741979	6	5	5	4	0.414462	0.402116	0.505026	0.590939	0.00776033	18.0235
OG0002613	1	1	1	1	756	0.824164	6	5	5	5	0.434744	0.403439	0.476455	0.500265	0.00185717	22.0989
OG0002614	1	1	1	1	1053	0.5859	1	5	5	5	0.34378	0.353276	0.362583	0.433618	0.00167518	12.3281
OG0002616	1	1	1	1	756	0.741693	5	4	3	5	0.390741	0.392857	0.342152	0.442063	0.00166451	9.44046
OG0002617	1	0	0	1	432	0.537122	6	5	5	5	0.402392	0.351389	0.394907	0.477778	0.00275632	9.71742
OG0002618	1	1	0	1	336	0.62065	6	5	5	5	0.412202	0.360714	0.417262	0.544048	0.0060786	11.6844
OG0002619	1	0	1	1	90	0.797359	6	5	4	5	0.366667	0.291111	0.427778	0.377778	0.00318796	3.84073
OG0002620	1	0	1	1	912	0.849648	6	5	4	5	0.390351	0.322588	0.356634	0.451316	0.00301168	141.018
OG0002621	1	1	1	1	519	0.604991	6	5	5	5	0.442839	0.415029	0.414644	0.423507	0.000174389	17.7185
OG0002622	1	1	1	1	213	1.0671	3	1	3	4	0.482003	0.478873	0.505477	0.438967	0.0007614	111.654
OG0002623	0	1	1	1	195	1.63548	6	5	4	5	0.388889	0.341538	0.366667	0.331282	0.000670261	68.3197
OG0002624	1	1	1	0	1653	0.872984	5	4	4	5	0.415366	0.340139	0.372353	0.480581	0.00368641	18.3086
OG0002625	1	1	1	1	240	0.504346	6	5	5	5	0.474306	0.405	0.444167	0.4575	0.000871841	22.4689
OG0002627	1	1	0	1	1029	0.518689	6	5	5	5	0.416424	0.384645	0.407386	0.517007	0.0034385	9.6104
OG0002629	1	1	1	1	414	0.741921	6	5	5	5	0.419082	0.358454	0.408696	0.492754	0.00306979	29.5207
OG0002630	0	1	0	1	1323	0.592609	6	5	5	5	0.43424	0.368103	0.433258	0.539229	0.00501309	15.7233
OG0002631	1	1	1	1	1584	1.49053	5	5	5	5	0.389773	0.375379	0.427778	0.544823	0.00590408	36.1051
OG0002634	1	1	1	1	471	0.858732	6	5	5	5	0.418259	0.383864	0.437792	0.494268	0.0021357	10.9863
OG0002635	1	1	1	1	438	0.872542	6	5	5	5	0.394977	0.365753	0.408219	0.413699	0.000459332	38.1666
OG0002638	1	1	1	1	492	0.62678	2	5	5	4	0.498984	0.424797	0.530488	0.54878	0.00298776	36.4962
OG0002639	1	1	1	1	660	0.847409	6	5	5	5	0.444444	0.386061	0.433333	0.513636	0.00277321	57.3004
OG0002640	1	1	1	1	243	1.62608	6	3	5	5	0.497942	0.367627	0.427984	0.525103	0.00504065	25.6872
OG0002641	1	1	1	1	693	0.835605	6	4	5	5	0.375421	0.330447	0.417605	0.491775	0.00470538	45.1164
OG0002642	1	1	1	1	711	0.86264	5	5	5	4	0.426442	0.360056	0.408439	0.497539	0.00324725	13.8669
OG0002646	1	1	1	1	2529	1.24292	6	5	5	3	0.458613	0.411309	0.466746	0.578753	0.00503283	23.3708
OG0002647	1	1	1	1	693	1.20782	6	5	5	5	0.408369	0.337951	0.365945	0.396825	0.00100794	42.543
OG0002648	1	1	0	1	708	0.616538	6	4	4	5	0.428202	0.392655	0.439972	0.55452	0.00490988	24.2842
OG0002649	1	0	1	1	609	0.637028	1	5	5	5	0.431856	0.35665	0.409195	0.397373	0.000993122	50.9599
OG0002650	0	1	1	1	792	0.705217	6	5	5	5	0.432239	0.397727	0.423232	0.422222	0.000218671	32.665
OG0002651	1	1	1	0	243	0.385731	2	4	5	5	0.446502	0.440329	0.511111	0.485597	0.00112092	16.728
OG0002652	1	1	1	1	471	0.37056	1	5	5	5	0.367304	0.345648	0.354989	0.357537	7.9261e-05	7.55519
OG0002653	1	1	1	0	384	1.02441	5	5	5	5	0.376042	0.319271	0.351042	0.34375	0.000546039	58.151
OG0002654	1	1	0	0	354	0.579931	6	1	5	5	0.454802	0.367232	0.438418	0.444068	0.00158796	10.004
OG0002655	1	1	0	1	849	0.687999	5	5	5	5	0.479388	0.42874	0.463604	0.606125	0.00598915	13.1307
OG0002656	1	0	1	1	753	0.545356	6	5	5	5	0.443116	0.385923	0.44409	0.537849	0.00395847	11.7189
OG0002657	1	1	1	1	1230	0.758211	6	5	4	5	0.364499	0.316748	0.377236	0.457886	0.00343724	13.1174
OG0002658	1	1	1	0	201	0.957021	5	5	5	4	0.428856	0.376119	0.41194	0.471393	0.00156429	10.6421
OG0002659	1	1	1	1	594	0.786659	5	5	4	5	0.420875	0.368013	0.431818	0.343098	0.00179389	28.1423
OG0002660	1	1	1	1	336	0.453899	6	4	5	5	0.407738	0.328125	0.41369	0.409524	0.00169512	72.2033
OG0002663	1	0	1	1	1260	1.32397	6	3	3	1	0.406349	0.398148	0.40291	0.461111	0.000871027	16.5184
OG0002666	1	0	1	1	465	0.863884	5	5	5	2	0.406882	0.352688	0.48043	0.521505	0.00566578	20.5856
OG0002667	0	1	1	1	1380	1.0092	6	5	5	5	0.433092	0.411884	0.454493	0.424783	0.000320115	17.9464
OG0002668	1	1	0	1	411	0.723631	6	5	5	5	0.387267	0.375669	0.390754	0.444769	0.000947756	7.82086
OG0002669	1	1	1	1	363	0.577185	6	5	5	5	0.477961	0.404408	0.486501	0.501928	0.00187876	13.4115
OG0002673	1	0	1	0	564	0.303299	2	5	3	5	0.554078	0.455319	0.561466	0.501773	0.002461	3.62314
OG0002674	1	1	0	1	249	1.07299	6	5	5	5	0.452477	0.384739	0.432932	0.568675	0.00608779	32.0108
OG0002676	1	1	1	1	849	0.986089	6	5	5	5	0.442678	0.367962	0.472556	0.533569	0.00473536	10.7177
OG0002677	1	0	1	1	453	0.961146	5	5	5	5	0.438411	0.347461	0.438852	0.589404	0.0100521	15.3661
OG0002678	1	1	1	1	2592	0.980721	6	5	5	5	0.465921	0.35216	0.465123	0.566435	0.00766529	11.9283
OG0002679	1	1	1	1	693	1.58018	6	5	5	5	0.492304	0.395094	0.429149	0.497258	0.00247493	18.9817
OG0002680	1	1	1	1	1962	1.35696	5	1	5	5	0.475127	0.380224	0.48318	0.504281	0.00302973	10.3887
OG0002681	1	0	1	1	816	1.30113	4	3	4	5	0.485294	0.377042	0.531556	0.469853	0.00419939	22.9999
OG0002683	1	1	1	0	231	0.442387	5	1	5	4	0.433766	0.363636	0.403463	0.457792	0.00165141	7.26436
OG0002684	1	0	1	1	1044	0.805933	5	4	4	4	0.450383	0.367577	0.467433	0.559626	0.00620298	9.97784
OG0002686	1	1	0	1	351	1.05155	1	4	4	5	0.316239	0.289174	0.403134	0.491738	0.00841273	27.4583
OG0002687	1	0	1	1	609	0.344344	2	4	2	2	0.490969	0.416667	0.47619	0.533662	0.00234131	20.5463
OG0002688	1	1	1	1	459	1.08472	6	4	5	5	0.399782	0.406318	0.497603	0.395207	0.00238118	10.801
OG0002689	1	0	0	1	156	0.916523	4	1	5	4	0.341346	0.237179	0.448718	0.429487	0.00935407	3.92953
OG0002691	1	1	1	0	747	0.540167	6	5	4	5	0.445783	0.410174	0.513052	0.518608	0.0027891	9.92006
OG0002692	1	1	0	1	267	0.912631	6	5	4	5	0.405119	0.35206	0.442884	0.434457	0.00168429	25.4762
OG0002693	1	1	0	1	771	0.675243	6	5	5	5	0.495244	0.361089	0.435798	0.411673	0.00310313	6.87477
OG0002694	1	0	1	1	183	0.67151	6	5	5	5	0.510018	0.436066	0.459016	0.538798	0.00219535	24.9327
OG0002695	0	0	1	0	165	1.34218	5	3	5	5	0.500606	0.367677	0.507879	0.54303	0.00593033	8.79832
OG0002696	1	1	1	1	819	1.10162	6	5	5	4	0.396215	0.359219	0.387546	0.593712	0.0115619	44.265
OG0002697	0	1	0	1	459	0.651416	6	5	5	5	0.407771	0.359041	0.403922	0.556427	0.00739344	12.4762
OG0002699	1	0	1	1	78	0.531335	5	5	2	5	0.353846	0.335897	0.314103	0.310256	0.000412421	10.4942
OG0002700	0	1	1	1	495	0.499529	6	5	5	5	0.458249	0.408889	0.521616	0.551111	0.00407331	14.6462
OG0002701	1	1	1	1	903	0.47315	6	5	5	5	0.456072	0.358361	0.417054	0.394241	0.00167881	26.29
OG0002703	1	1	1	1	1224	0.967831	5	5	4	4	0.385131	0.344281	0.38991	0.311479	0.0013688	19.2311
OG0002704	1	1	0	1	411	0.604215	6	5	5	5	0.384428	0.366423	0.382482	0.364963	0.000106144	18.2986
OG0002705	1	0	1	1	327	0.736488	5	5	5	2	0.525382	0.447095	0.582263	0.59633	0.00459479	23.8806
OG0002706	0	0	1	1	372	0.835743	6	5	5	5	0.410394	0.373118	0.384946	0.345161	0.000733065	11.8524
OG0002707	1	1	1	1	1320	0.633968	6	5	5	5	0.431566	0.40197	0.504848	0.47	0.00201251	14.305
OG0002709	1	1	1	1	1017	0.685	5	5	5	5	0.39941	0.358899	0.403343	0.399803	0.000443151	20.6302
OG0002711	1	1	1	1	1083	1.04491	1	5	4	5	0.373038	0.345706	0.381117	0.529271	0.00684334	12.8216
OG0002712	1	1	1	1	1044	0.55273	6	5	5	5	0.424968	0.36954	0.412644	0.549234	0.00595588	9.30349
OG0002713	1	1	1	1	1077	0.446054	5	2	5	5	0.424513	0.33844	0.473909	0.498793	0.00500418	18.1637
OG0002714	1	1	1	1	804	0.757673	6	5	5	5	0.475746	0.375622	0.474129	0.508706	0.00331039	11.7895
OG0002715	1	0	1	0	363	0.864053	3	5	5	5	0.443526	0.426446	0.478237	0.589532	0.00537332	11.2919
OG0002716	1	0	1	1	414	0.70967	6	5	5	5	0.400161	0.354106	0.401932	0.492271	0.0033455	26.4056
OG0002717	1	1	1	1	423	0.586017	1	5	5	5	0.3026	0.332388	0.377305	0.425059	0.00286251	42.4674
OG0002719	1	1	1	0	774	1.43612	5	5	5	4	0.441602	0.395866	0.513178	0.510982	0.00325395	15.1397
OG0002721	1	0	1	1	606	0.758304	6	5	5	5	0.394114	0.345215	0.484488	0.443234	0.00363987	87.8456
OG0002722	1	1	1	1	573	0.66849	6	5	5	5	0.413613	0.363351	0.411518	0.488307	0.00266172	11.3697
OG0002725	1	1	1	1	963	0.653806	6	5	4	5	0.431637	0.370924	0.415369	0.478297	0.00196601	11.7368
OG0002726	1	1	1	1	435	0.557272	1	5	5	5	0.393103	0.392184	0.45931	0.492874	0.00250909	11.3548
OG0002728	1	1	1	1	750	0.771287	4	5	3	5	0.396	0.350667	0.401333	0.513333	0.00478518	16.3862
OG0002729	1	1	0	0	108	0.806599	6	5	4	5	0.442901	0.355556	0.530093	0.501852	0.00594751	13.7766
OG0002731	1	1	1	1	384	0.696486	5	4	5	5	0.433854	0.439453	0.452604	0.535937	0.00226921	37.9138
OG0002732	1	1	1	1	1323	0.863285	6	5	4	5	0.411187	0.381104	0.444444	0.453666	0.00109816	21.0505
OG0002735	1	0	1	1	210	0.981097	6	5	5	5	0.427778	0.42	0.448571	0.409524	0.000273073	15.0871
OG0002737	1	1	1	1	936	0.864952	6	5	5	5	0.45958	0.418162	0.461752	0.541026	0.00263611	18.6161
OG0002740	1	1	0	1	264	0.43808	6	5	5	5	0.392677	0.362879	0.372727	0.531818	0.00621614	9.08569
OG0002741	1	0	1	1	1233	0.585544	6	5	5	5	0.42917	0.380049	0.404217	0.503001	0.00282884	6.38744
OG0002742	1	0	1	1	654	0.880682	6	5	4	5	0.438583	0.389602	0.494648	0.559939	0.0053818	13.2315
OG0002743	1	1	0	1	435	0.692502	6	5	5	5	0.472031	0.383448	0.444598	0.565057	0.00570709	11.4521
OG0002745	1	1	0	0	177	0.897638	4	1	5	5	0.429379	0.305085	0.372881	0.558192	0.0115195	8.56106
OG0002746	1	1	1	1	672	1.26323	5	5	5	5	0.402083	0.344345	0.386012	0.501488	0.0044365	37.6915
OG0002747	1	0	1	1	684	0.809941	6	5	5	2	0.438109	0.385673	0.405848	0.663012	0.0164857	10.7569
OG0002748	1	0	1	1	840	1.15862	5	2	4	4	0.477143	0.311905	0.487798	0.602083	0.0142692	45.7506
OG0002750	1	1	1	1	450	0.877934	6	5	5	5	0.442593	0.393778	0.505778	0.469778	0.00222752	25.8669
OG0002751	1	1	1	1	438	0.466532	6	5	5	5	0.429224	0.405936	0.430137	0.542922	0.00379517	21.5898
OG0002755	1	0	1	1	618	0.859742	6	5	5	5	0.397519	0.377994	0.406149	0.469903	0.00158332	18.9931
OG0002756	0	1	1	1	537	1.14825	6	5	5	4	0.382992	0.32216	0.466667	0.434358	0.00398789	10.2926
OG0002757	1	1	1	1	1842	0.900761	6	5	5	4	0.392237	0.376004	0.397286	0.563654	0.00775135	7.38217
OG0002758	1	1	1	1	639	1.55892	6	5	5	5	0.457486	0.36651	0.543036	0.467293	0.00522893	35.813
OG0002759	1	1	0	0	105	1.37401	6	5	5	4	0.41746	0.361905	0.508571	0.478571	0.00426204	12.15
OG0002760	1	1	1	1	789	0.572373	6	5	5	5	0.410646	0.419265	0.403802	0.481369	0.00126961	11.6412
OG0002761	1	1	1	1	921	0.979122	6	5	5	5	0.444987	0.388491	0.502497	0.509229	0.00318723	13.4424
OG0002762	1	1	1	1	201	0.734361	6	5	5	5	0.460199	0.420896	0.533333	0.494527	0.00230347	9.86977
OG0002763	1	1	1	1	1080	0.520528	6	4	5	5	0.422685	0.398843	0.391481	0.431296	0.000359078	14.4534
OG0002764	1	1	0	0	333	1.69911	5	5	5	4	0.39039	0.354955	0.451652	0.501502	0.00422212	32.4225
OG0002765	1	1	1	1	1551	1.30255	6	5	5	5	0.381689	0.366602	0.430303	0.579368	0.00943462	45.8666
OG0002766	1	0	1	1	351	1.41737	6	5	5	5	0.38509	0.376638	0.413675	0.446154	0.000989695	37.8177
OG0002767	1	1	1	1	471	1.05317	5	5	5	5	0.385138	0.360934	0.436093	0.527389	0.00542569	26.0598
OG0002768	1	1	0	1	195	0.645275	6	5	5	5	0.394017	0.379487	0.421538	0.575385	0.00813962	20.7079
OG0002770	1	1	1	1	420	0.578243	6	4	5	5	0.441667	0.419643	0.437619	0.47619	0.000558488	36.7626
OG0002771	1	1	0	1	1035	0.73687	6	5	5	5	0.433655	0.364444	0.432077	0.551691	0.00605565	10.0784
OG0002772	1	1	1	1	2340	1.02821	6	5	5	5	0.4599	0.381709	0.448205	0.492906	0.00217704	19.0464
OG0002774	0	0	0	0	30	0.755691	5	4	4	5	0.42	0.325	0.4	0.386667	0.00167847	40.7064
OG0002775	1	1	0	1	714	0.534483	6	5	5	5	0.437442	0.387395	0.394678	0.452101	0.00100713	31.4033
OG0002776	1	1	1	1	555	0.479141	6	5	5	5	0.423724	0.336577	0.380901	0.507748	0.00532023	17.0292
OG0002777	1	1	1	1	498	0.755301	6	5	5	5	0.476238	0.435743	0.504418	0.546586	0.00218029	22.9532
OG0002778	1	0	1	1	363	0.886014	6	5	5	5	0.434803	0.381267	0.407163	0.386777	0.000587748	27.9558
OG0002779	1	1	1	1	456	1.44029	5	5	5	5	0.430263	0.390351	0.558772	0.439035	0.00527143	31.9091
OG0002780	1	1	1	1	420	0.983917	6	5	5	5	0.397619	0.358095	0.385238	0.59619	0.0119228	21.9615
OG0002781	1	1	1	1	165	0.440345	6	5	5	5	0.475758	0.350303	0.510303	0.453333	0.00474132	12.7289
OG0002783	0	0	1	1	597	0.549617	6	5	5	5	0.40536	0.355444	0.39129	0.344724	0.000827888	9.48615
OG0002784	1	1	1	1	627	0.68427	6	5	5	5	0.465444	0.368421	0.410526	0.338756	0.00302359	20.6817
OG0002785	1	1	1	1	1305	0.942442	5	4	5	5	0.397548	0.387931	0.480307	0.377931	0.00220336	8.84494
OG0002787	1	1	1	1	867	0.641058	6	5	5	5	0.409073	0.360323	0.414072	0.385236	0.000609237	34.5605
OG0002788	1	0	1	1	564	1.02397	6	5	5	5	0.420508	0.389716	0.486525	0.499645	0.00276645	15.8696
OG0002789	1	1	1	1	909	0.606104	6	4	3	3	0.481665	0.385589	0.524752	0.520352	0.00417759	44.5881
OG0002790	1	1	1	1	972	1.66194	5	2	5	5	0.446091	0.367284	0.418107	0.510494	0.00356406	33.6596
OG0002793	1	1	1	1	567	0.68592	6	5	5	5	0.46943	0.378483	0.409524	0.453968	0.00172799	12.9343
OG0002795	1	1	1	1	423	1.27428	6	5	5	5	0.403073	0.342317	0.407092	0.385343	0.0008785	113.432
OG0002796	1	1	1	1	495	0.694148	6	5	5	5	0.377778	0.346667	0.390303	0.423434	0.0010087	43.5764
OG0002797	1	1	1	1	1566	0.895588	3	5	4	2	0.421669	0.381098	0.408525	0.51341	0.00329122	22.3523
OG0002798	1	1	1	1	660	0.961578	6	5	5	5	0.438384	0.382727	0.403939	0.451818	0.00099837	19.4369
OG0002799	1	1	0	1	1005	0.441929	5	5	5	5	0.427662	0.386667	0.442189	0.485373	0.0016594	15.2701
OG0002800	1	1	1	1	465	0.853439	6	5	5	5	0.42724	0.365161	0.384946	0.406022	0.000716496	40.7181
OG0002802	1	1	1	1	654	0.716254	3	5	5	5	0.487768	0.398471	0.47737	0.447401	0.0016024	14.1014
OG0002804	1	1	1	1	465	0.787208	5	5	5	5	0.51957	0.415484	0.470968	0.609892	0.00679396	11.653
OG0002806	0	1	1	0	57	0.740672	5	1	5	5	0.37193	0.263158	0.326316	0.259649	0.00291372	5.5038
OG0002807	1	0	1	1	1107	0.463375	4	1	4	3	0.384146	0.237579	0.37037	0.334538	0.00437094	6.92266
OG0002808	1	1	1	1	852	0.627506	6	5	5	1	0.367958	0.348122	0.384977	0.390845	0.000368739	76.2657
OG0002809	1	1	1	1	639	0.869205	4	5	5	5	0.428795	0.337402	0.422848	0.393114	0.00174584	49.9834
OG0002810	1	1	1	1	216	0.705219	6	5	5	5	0.396605	0.321296	0.467593	0.532407	0.00827703	118.134
OG0002811	1	1	0	1	153	0.690471	1	5	5	5	0.398693	0.439216	0.473203	0.469281	0.00118758	13.9988
OG0002812	1	1	1	1	1077	0.722563	6	5	5	5	0.469824	0.458124	0.524048	0.436026	0.00140014	28.3969
OG0002814	1	1	1	1	447	0.762877	6	5	5	5	0.440716	0.358837	0.410291	0.4434	0.00154432	12.1284
OG0002815	1	1	1	1	948	1.22954	5	5	4	5	0.416456	0.354008	0.440928	0.493249	0.00333968	12.7451
OG0002816	1	1	1	1	630	0.528408	6	5	5	5	0.399206	0.367302	0.392698	0.370159	0.000255436	24.0758
OG0002817	1	1	1	1	384	0.548942	4	5	2	2	0.483724	0.388542	0.50651	0.483073	0.00274845	16.1684
OG0002818	1	1	1	1	732	0.564197	6	5	5	5	0.401639	0.383607	0.393989	0.362568	0.000287327	7.37759
OG0002819	1	0	1	1	639	0.821712	4	5	3	3	0.46205	0.393427	0.479917	0.66458	0.0134293	19.7356
OG0002820	1	1	1	1	1131	0.51215	6	5	5	5	0.39331	0.351547	0.405128	0.559859	0.00831902	29.0041
OG0002822	1	1	1	1	579	0.853053	1	5	4	5	0.471503	0.387565	0.379534	0.494991	0.00341592	15.61
OG0002824	1	0	1	1	1812	0.653285	5	5	5	5	0.457064	0.377152	0.413135	0.673731	0.017702	9.87265
OG0002827	1	1	1	1	612	0.7272	5	5	5	1	0.387255	0.372222	0.468301	0.449346	0.00218235	13.1034
OG0002828	1	1	1	1	966	0.696501	6	5	5	5	0.443064	0.399172	0.491718	0.518841	0.00280474	11.3351
OG0002829	1	1	1	1	357	1.12631	6	5	4	5	0.483193	0.417367	0.504902	0.471709	0.00138779	53.5787
OG0002830	0	1	0	1	81	1.01105	6	5	5	5	0.395062	0.360494	0.422222	0.503704	0.00372453	78.0081
OG0002831	1	0	0	0	273	1.73959	5	2	5	5	0.452015	0.465201	0.431502	0.557509	0.00310483	29.8966
OG0002832	1	0	1	1	606	1.49291	6	5	5	4	0.392464	0.354125	0.40066	0.495875	0.00362957	23.3862
OG0002837	1	0	1	1	573	0.701181	6	5	5	4	0.397033	0.365794	0.40349	0.382635	0.000280371	25.463
OG0002839	1	0	1	0	456	0.776732	5	5	3	1	0.345175	0.326754	0.399854	0.291667	0.00203928	10.6358
OG0002844	1	1	1	1	306	0.769844	1	5	1	3	0.310458	0.314379	0.415033	0.352941	0.00235248	105.996
OG0002847	1	1	1	1	1140	0.701629	5	5	5	5	0.434912	0.347368	0.435789	0.437368	0.00196596	52.6481
OG0002848	1	1	1	1	375	0.884865	1	4	1	5	0.517333	0.382	0.461333	0.509867	0.0038755	14.3623
OG0002849	1	1	1	1	873	1.56156	6	5	5	4	0.413135	0.374341	0.423368	0.55756	0.00637072	27.958
OG0002850	1	1	1	1	567	0.974106	6	4	5	5	0.427102	0.413139	0.488183	0.551675	0.00402497	17.4513
OG0002851	1	1	1	1	837	0.779437	6	5	5	5	0.473517	0.397849	0.453286	0.537395	0.00331967	11.7101
OG0002853	1	1	0	1	96	1.10235	5	4	5	5	0.45625	0.408854	0.464583	0.470833	0.000792892	56.2396
OG0002854	1	1	1	1	753	0.672683	6	5	5	5	0.442452	0.403718	0.423904	0.381408	0.000690168	16.687
OG0002855	1	1	0	1	543	0.482929	1	5	5	5	0.39779	0.386372	0.402578	0.393002	4.78776e-05	11.184
OG0002856	1	0	1	1	36	0.545592	1	4	1	5	0.361111	0.326389	0.305556	0.444444	0.00374148	12.1372
OG0002857	1	1	1	1	861	1.56541	4	3	4	2	0.381823	0.322493	0.406504	0.347271	0.00137529	89.6772
OG0002858	1	1	1	1	249	0.934985	5	1	5	5	0.391968	0.216867	0.428916	0.416064	0.00978457	24.5795
OG0002859	1	1	1	1	843	0.610054	6	5	5	5	0.434757	0.391459	0.388138	0.452906	0.00102994	11.9843
OG0002860	1	1	1	1	606	1.30259	6	5	4	4	0.438119	0.363366	0.383663	0.4967	0.00357933	15.3912
OG0002861	1	0	0	1	219	1.52416	6	5	5	5	0.390411	0.357078	0.389041	0.391781	0.000279029	75.0006
OG0002864	1	1	1	1	768	0.937826	2	5	1	3	0.442057	0.365885	0.460938	0.415799	0.00170099	26.9376
OG0002865	1	1	1	1	1272	0.683579	6	5	5	5	0.408805	0.376572	0.397642	0.408648	0.00022979	20.3459
OG0002866	1	0	1	1	786	0.803985	4	2	4	4	0.408397	0.356234	0.330153	0.418575	0.00177766	6.98402
OG0002867	1	1	1	1	165	0.901912	5	5	4	5	0.381818	0.340606	0.384848	0.372121	0.000409519	22.8065
OG0002868	1	1	1	1	510	0.529141	5	5	4	5	0.481569	0.381569	0.475	0.572157	0.00606184	7.96463
OG0002869	1	1	1	1	414	0.533852	6	5	4	5	0.439211	0.422705	0.403382	0.486473	0.00126116	9.34867
OG0002870	1	1	1	1	324	0.963014	6	5	5	4	0.444444	0.381481	0.409259	0.477623	0.00174931	44.2221
OG0002871	1	1	1	1	630	1.02958	6	5	5	5	0.435979	0.372381	0.401905	0.431111	0.000866944	29.6483
OG0002875	1	1	1	1	306	1.15289	6	5	4	5	0.47549	0.447712	0.462418	0.481699	0.000227014	228.572
OG0002876	1	1	1	1	315	1.06268	6	5	5	5	0.409524	0.384127	0.439365	0.600635	0.00949949	21.8804
OG0002877	1	1	0	1	273	0.623836	5	5	5	1	0.421978	0.356777	0.383883	0.391941	0.000720078	12.2379
OG0002882	1	1	0	1	705	0.827281	6	5	5	5	0.459574	0.395177	0.45844	0.489929	0.00158677	17.9148
OG0002885	1	1	1	1	450	0.382939	1	5	5	5	0.382222	0.419556	0.408	0.477333	0.00161528	15.1959
OG0002887	1	1	1	1	345	1.05197	6	5	5	5	0.38599	0.358841	0.376232	0.347826	0.000293293	107.473
OG0002888	1	0	1	1	273	0.826254	5	5	5	4	0.408791	0.317216	0.414652	0.491758	0.00510066	13.5215
OG0002891	1	1	0	1	2652	0.907836	4	5	5	5	0.396493	0.391176	0.452715	0.380392	0.00104852	12.3316
OG0002892	1	0	1	1	471	1.04751	6	5	5	5	0.414013	0.35414	0.428875	0.49172	0.00319224	173.603
OG0002894	1	1	1	1	411	0.392865	1	5	5	5	0.396594	0.371776	0.471046	0.509976	0.00412364	18.4576
OG0002895	1	1	1	1	3078	0.5285	6	5	5	5	0.437893	0.356985	0.399805	0.381416	0.0011629	13.5672
OG0002901	1	1	1	1	1068	1.35686	6	5	5	4	0.459894	0.393258	0.481273	0.567416	0.00516302	49.2772
OG0002902	1	0	1	1	240	0.710444	6	5	5	5	0.406944	0.335	0.4375	0.500833	0.00474524	8.88429
OG0002903	0	0	1	0	1539	0.933535	6	5	5	5	0.49491	0.412606	0.461209	0.57154	0.00446478	11.577
OG0002905	0	1	1	0	186	0.677983	6	5	3	5	0.429211	0.350538	0.403226	0.439785	0.00158786	5.02182
OG0002906	1	0	0	1	168	0.639636	6	5	5	1	0.448413	0.395238	0.420238	0.452381	0.00071338	33.7092
OG0002907	1	1	1	1	474	0.542831	6	5	5	5	0.498242	0.374262	0.440506	0.440084	0.00256733	32.6929
OG0002910	1	1	1	1	444	0.706194	1	5	5	5	0.349099	0.33964	0.358108	0.380631	0.000307791	18.9318
[truncated: 2,854 more rows]

## Sheet: Table S4
Table S4 - Codon substitution model results for the separate orthogroup alignments: model 1 = nearly neutral site, model 2 = positive selection site, model 3 = nearly neutral branch-site, model 4 = positive branch site
OG	Model	p0	p1	p2a	p2b	w0	w1	w2	LnL	AIC
OG0000181	1	0.99999	1e-05	NA	NA	0.00392	1	NA	-3951.24	7906.47
OG0000181	2	1	0	0	NA	0.00392	1	1	-3951.23	7910.47
OG0000181	3	0.96526	0	0.03474	0	0.00366	1	1	-3940.15	7886.31
OG0000181	4	0.96526	0	0.03474	0	0.00366	1	1	-3940.15	7888.31
OG0000182	1	0.88204	0.11796	NA	NA	0.05562	1	NA	-4581.04	9166.08
OG0000182	2	0.88203	0.02494	0.09303	NA	0.05562	1	1	-4581.04	9170.08
OG0000182	3	0.80543	0.10153	0.08262	0.01042	0.06226	1	1	-4573.5	9153.01
OG0000182	4	0.80543	0.10153	0.08262	0.01042	0.06226	1	1	-4573.5	9155.01
OG0000184	1	0.91308	0.08692	NA	NA	0.00882	1	NA	-4476.37	8956.75
OG0000184	2	0.91308	0.04578	0.04114	NA	0.00883	1	1	-4476.37	8960.75
OG0000184	3	0.82416	0.07744	0.08994	0.00845	0.00836	1	1	-4469.02	8944.03
OG0000184	4	0.82416	0.07744	0.08994	0.00845	0.00836	1	1	-4469.02	8946.03
OG0000187	1	0.94233	0.05767	NA	NA	0.02759	1	NA	-4098.76	8201.52
OG0000187	2	0.94233	0.03443	0.02324	NA	0.02759	1	1	-4098.76	8205.52
OG0000187	3	0.56019	0.03415	0.38236	0.02331	0.02847	1	1	-4069.42	8144.83
OG0000187	4	0.56019	0.03415	0.38236	0.02331	0.02847	1	1	-4069.42	8146.83
OG0000188	1	0.99999	1e-05	NA	NA	0.01245	1	NA	-2311.5	4627
OG0000188	2	0.98748	4e-05	0.01249	NA	0.01415	1	1	-2311.13	4630.26
OG0000188	3	0.85796	0	0.14204	0	0.0129	1	1	-2305.55	4617.1
OG0000188	4	0.85796	0	0.14204	0	0.0129	1	1	-2305.55	4619.1
OG0000191	1	0.63248	0.36752	NA	NA	0.06935	1	NA	-1540.52	3085.03
OG0000191	2	0.63248	0.36752	0	NA	0.06935	1	1.61808	-1540.52	3089.03
OG0000191	3	0.61928	0.2534	0.09035	0.03697	0.06284	1	1	-1539.07	3084.14
OG0000191	4	0.61928	0.2534	0.09035	0.03697	0.06284	1	1	-1539.07	3086.14
OG0000192	1	0.94512	0.05488	NA	NA	0.03715	1	NA	-8243.82	16491.6
OG0000192	2	0.94512	0.04482	0.01005	NA	0.03715	1	1	-8243.82	16495.6
OG0000192	3	0.45788	0.0219	0.49647	0.02375	0.02998	1	1	-8225.94	16457.9
OG0000192	4	0.45788	0.0219	0.49647	0.02375	0.02998	1	1	-8225.94	16459.9
OG0000193	1	0.98982	0.01018	NA	NA	0.04645	1	NA	-9708.75	19421.5
OG0000193	2	0.98982	0.00527	0.00491	NA	0.04645	1	1	-9708.75	19425.5
OG0000193	3	0.78048	0.01176	0.20467	0.00308	0.05914	1	1	-9662.01	19330
OG0000193	4	0.78048	0.01176	0.20467	0.00308	0.05914	1	1	-9662.01	19332
OG0000194	1	0.99613	0.00387	NA	NA	0.00919	1	NA	-6538.49	13081
OG0000194	2	0.99613	0	0.00387	NA	0.00919	1	1	-6538.49	13085
OG0000194	3	0.92399	0.00374	0.07199	0.00029	0.01012	1	1	-6527.03	13060.1
OG0000194	4	0.92398	0.00374	0.07199	0.00029	0.01012	1	1	-6527.03	13062.1
OG0000197	1	0.8736	0.1264	NA	NA	0.00355	1	NA	-1717.38	3438.75
OG0000197	2	0.8736	0.0906	0.03579	NA	0.00355	1	1	-1717.38	3442.75
OG0000197	3	0.8736	0.1264	0	0	0.00355	1	1	-1717.38	3440.75
OG0000197	4	0.8736	0.1264	0	0	0.00355	1	1	-1717.38	3442.75
OG0000198	1	0.98576	0.01424	NA	NA	0.01969	1	NA	-10721.9	21447.7
OG0000198	2	0.7778	0.00541	0.21679	NA	0.06519	1	1	-10773.1	21554.2
OG0000198	3	0.63596	0	0.36404	0	0.0209	1	1	-10694.7	21395.4
OG0000198	4	0.63595	0	0.36405	0	0.0209	1	1	-10694.7	21397.4
OG0000199	1	0.93607	0.06393	NA	NA	0.00879	1	NA	-7618.78	15241.6
OG0000199	2	0.93606	0.03873	0.02522	NA	0.00879	1	1	-7618.78	15245.6
OG0000199	3	0.24966	0.0155	0.69189	0.04295	0.00905	1	1	-7600.82	15207.6
OG0000199	4	0.24967	0.0155	0.69187	0.04295	0.00905	1	1	-7600.82	15209.6
OG0000200	1	0.99999	1e-05	NA	NA	0.00525	1	NA	-4389.39	8782.79
OG0000200	2	1	0	0	NA	0.00525	1	1	-4389.39	8786.78
OG0000200	3	0.99349	0	0.00651	0	0.00605	1	1	-4378.27	8762.53
OG0000200	4	0.99349	0	0.00651	0	0.00605	1	1	-4378.27	8764.53
OG0000201	1	0.96898	0.03102	NA	NA	0.00514	1	NA	-7040.03	14084.1
OG0000201	2	0.969	0.00329	0.02772	NA	0.00498	1	1	-7040.03	14088.1
OG0000201	3	0.86177	0.02379	0.11137	0.00307	0.0058	1	1	-7000.64	14007.3
OG0000201	4	0.86177	0.02379	0.11137	0.00307	0.0058	1	1	-7000.64	14009.3
OG0000202	1	0.74976	0.25024	NA	NA	0.0066	1	NA	-111.167	226.334
OG0000202	2	0.74976	0.00429	0.24594	NA	0.0066	1	1	-111.167	230.334
OG0000202	3	0.75005	0	0.24995	0	0.00204	1	1	-107.25	220.5
OG0000202	4	0.76042	0.10415	0.11911	0.01631	0.00523	1	1.798	-109.447	226.894
OG0000203	1	0.99999	1e-05	NA	NA	0.04435	1	NA	-2749.5	5503
OG0000203	2	1	0	0	NA	0.04435	1	1	-2749.5	5506.99
OG0000203	3	1	0	0	0	0.04434	1	1	-2749.5	5504.99
OG0000203	4	0.6178	0.00755	0.37012	0.00452	0.03356	1	1	-2746.71	5501.43
OG0000204	1	0.94275	0.05725	NA	NA	0.03178	1	NA	-3797.47	7598.94
OG0000204	2	0.94275	0.02017	0.03708	NA	0.03178	1	1	-3797.47	7602.94
OG0000204	3	0.82526	0.04779	0.12	0.00695	0.03336	1	1	-3793.77	7593.54
OG0000204	4	0.82526	0.04779	0.12	0.00695	0.03336	1	1	-3793.77	7595.54
OG0000206	1	0.90259	0.09741	NA	NA	0.04092	1	NA	-6896.68	13797.4
OG0000206	2	0.90259	0.06615	0.03126	NA	0.04092	1	1	-6896.68	13801.4
OG0000206	3	0.51604	0.06619	0.37028	0.04749	0.07923	1	1	-6867.65	13741.3
OG0000206	4	0.51604	0.06619	0.37028	0.04749	0.07923	1	1	-6867.65	13743.3
OG0000210	1	0.97694	0.02306	NA	NA	0.03927	1	NA	-8348.73	16701.5
OG0000210	2	0.97694	0.00935	0.01371	NA	0.03927	1	1	-8348.73	16705.5
OG0000210	3	0.92794	0.0213	0.04962	0.00114	0.0395	1	1	-8337.37	16680.7
OG0000210	4	0.92794	0.0213	0.04963	0.00114	0.0395	1	1	-8337.37	16682.7
OG0000211	1	0.95226	0.04774	NA	NA	0.04238	1	NA	-14715.1	29434.2
OG0000211	2	0.95226	0.01235	0.03539	NA	0.04238	1	1	-14715.1	29438.2
OG0000211	3	0.68148	0.03287	0.27251	0.01314	0.04493	1	1	-14667.4	29340.9
OG0000211	4	0.68148	0.03287	0.27251	0.01314	0.04493	1	1	-14667.4	29342.9
OG0000212	1	0.94626	0.05374	NA	NA	0.04127	1	NA	-6777.46	13558.9
OG0000212	2	0.94626	0.05336	0.00038	NA	0.04127	1	1	-6777.46	13562.9
OG0000212	3	0.67785	0.03815	0.26887	0.01513	0.03959	1	1	-6753.56	13513.1
OG0000212	4	0.68198	0.03851	0.26456	0.01494	0.04017	1	3.06961	-6753.31	13514.6
OG0000218	1	0.97581	0.02419	NA	NA	0.00581	1	NA	-21086.7	42177.4
OG0000218	2	0.97578	0	0.02422	NA	0.00584	1	1	-21086.7	42181.5
OG0000218	3	0.6533	0.016	0.32278	0.00791	0.00304	1	1	-21017.6	42041.3
OG0000218	4	0.65059	0.01595	0.32548	0.00798	0.00304	1	1.54739	-21017.6	42043.1
OG0000220	1	0.8933	0.1067	NA	NA	0.08077	1	NA	-6231.97	12467.9
OG0000220	2	0.8933	0.07546	0.03124	NA	0.08077	1	1	-6231.97	12471.9
OG0000220	3	0.68535	0.0803	0.20978	0.02458	0.07658	1	1	-6215.08	12436.2
OG0000220	4	0.68535	0.0803	0.20978	0.02458	0.07658	1	1	-6215.08	12438.2
OG0000221	1	0.91601	0.08399	NA	NA	0.07932	1	NA	-3803.03	7610.05
OG0000221	2	0.91601	0.0616	0.02239	NA	0.07932	1	1	-3803.03	7614.05
OG0000221	3	0.50114	0.02801	0.44592	0.02492	0.04708	1	1	-3798.5	7603
OG0000221	4	0.43996	0.02245	0.51149	0.0261	0.0431	1	999	-3798.04	7604.08
OG0000222	1	0.68945	0.31055	NA	NA	0.11554	1	NA	-2484.28	4972.57
OG0000222	2	0.68945	0.25633	0.05422	NA	0.11554	1	1	-2484.28	4976.57
OG0000222	3	0.48297	0.21844	0.2056	0.09299	0.09236	1	1	-2475.69	4957.38
OG0000222	4	0.48297	0.21844	0.2056	0.09299	0.09236	1	1	-2475.69	4959.38
OG0000223	1	0.92135	0.07865	NA	NA	0.03532	1	NA	-6939.73	13883.5
OG0000223	2	0.92135	0.07865	0	NA	0.03532	1	13.9226	-6939.73	13887.5
OG0000223	3	0.87949	0.06372	0.05295	0.00384	0.03289	1	1	-6921.88	13849.8
OG0000223	4	0.87949	0.06372	0.05295	0.00384	0.03289	1	1	-6921.88	13851.8
OG0000225	1	0.9779	0.0221	NA	NA	0.02689	1	NA	-10304.4	20612.8
OG0000225	2	0.9779	0.00011	0.02199	NA	0.02689	1	1	-10304.4	20616.8
OG0000225	3	0.79024	0.0158	0.19016	0.0038	0.01794	1	1	-10273.8	20553.6
OG0000225	4	0.79024	0.0158	0.19016	0.0038	0.01794	1	1	-10273.8	20555.6
OG0000226	1	0.94216	0.05784	NA	NA	0.01553	1	NA	-5919.01	11842
OG0000226	2	0.94216	0.05784	0	NA	0.01553	1	3.9554	-5919.01	11846
OG0000226	3	0.91074	0.05646	0.03088	0.00191	0.01782	1	1	-5917.24	11840.5
OG0000226	4	0.91072	0.05646	0.03091	0.00192	0.01782	1	1	-5917.24	11842.5
OG0000228	1	0.99999	1e-05	NA	NA	0.01509	1	NA	-3534.8	7073.6
OG0000228	2	1	0	0	NA	0.0151	1	1	-3534.8	7077.6
OG0000228	3	0.42624	0	0.57376	0	0.01488	1	1	-3528.05	7062.1
OG0000228	4	0.42625	0	0.57375	0	0.01488	1	1	-3528.05	7064.1
OG0000229	1	0.96197	0.03803	NA	NA	0.09112	1	NA	-5855.34	11714.7
OG0000229	2	0.96198	0.00303	0.03499	NA	0.09112	1	1	-5855.34	11718.7
OG0000229	3	0.61157	0.02322	0.35185	0.01336	0.08298	1	1	-5841.46	11688.9
OG0000229	4	0.60488	0.02312	0.3583	0.0137	0.08311	1	1.24481	-5841.38	11690.8
OG0000230	1	0.97269	0.02731	NA	NA	0.00898	1	NA	-9704.22	19412.4
OG0000230	2	0.97269	0.00574	0.02157	NA	0.00898	1	1	-9704.22	19416.4
OG0000230	3	0.9541	0.02474	0.02062	0.00053	0.00786	1	1	-9669.89	19345.8
OG0000230	4	0.9541	0.02474	0.02062	0.00053	0.00786	1	1	-9669.89	19347.8
OG0000235	1	0.93813	0.06187	NA	NA	0.03027	1	NA	-2612.64	5229.29
OG0000235	2	0.93813	0.00184	0.06004	NA	0.03027	1	1	-2612.64	5233.29
OG0000235	3	0.91293	0.06031	0.0251	0.00166	0.03025	1	1	-2609.05	5224.1
OG0000235	4	0.91293	0.06031	0.0251	0.00166	0.03025	1	1	-2609.05	5226.1
OG0000236	1	0.98203	0.01797	NA	NA	0.00753	1	NA	-5497	10998
OG0000236	2	0.98204	0	0.01796	NA	0.00753	1	1	-5497	11002
OG0000236	3	0.81805	0.01496	0.16398	0.003	0.00777	1	1	-5483.51	10973
OG0000236	4	0.81807	0.01496	0.16397	0.003	0.00777	1	1	-5483.51	10975
OG0000237	1	0.95891	0.04109	NA	NA	0.01373	1	NA	-2525.54	5055.09
OG0000237	2	0.95892	0.02013	0.02096	NA	0.01373	1	1	-2525.54	5059.09
OG0000237	3	0.81186	0.03505	0.14676	0.00634	0.01449	1	1	-2517.5	5041
OG0000237	4	0.81297	0.03531	0.14541	0.00632	0.015	1	1.96759	-2517.47	5042.94
OG0000238	1	0.98805	0.01195	NA	NA	0.02826	1	NA	-4106.16	8216.33
OG0000238	2	0.98805	0.01009	0.00186	NA	0.02826	1	1	-4106.16	8220.33
OG0000238	3	0.98805	0.01195	0	0	0.02826	1	1	-4106.16	8218.33
OG0000238	4	0.98805	0.01195	0	0	0.02826	1	1	-4106.16	8220.33
OG0000239	1	0.95482	0.04518	NA	NA	0.06148	1	NA	-6645.64	13295.3
OG0000239	2	0.95482	0.0374	0.00778	NA	0.06148	1	1	-6645.64	13299.3
OG0000239	3	0.74388	0.03391	0.21252	0.00969	0.05724	1	1	-6627.99	13262
OG0000239	4	0.74388	0.03391	0.21252	0.00969	0.05724	1	1	-6627.99	13264
OG0000241	1	0.92702	0.07298	NA	NA	0.0145	1	NA	-2381.3	4766.61
OG0000241	2	0.9268	0.05528	0.01792	NA	0.01405	1	1	-2381.28	4770.56
OG0000241	3	0.55455	0.05817	0.35052	0.03677	0.08807	1	1	-2369.77	4745.55
OG0000241	4	0.55455	0.05816	0.35053	0.03676	0.08807	1	1	-2369.77	4747.55
OG0000242	1	0.95145	0.04855	NA	NA	0.0225	1	NA	-9198.06	18400.1
OG0000242	2	0.95145	0.02665	0.0219	NA	0.02251	1	1	-9198.06	18404.1
OG0000242	3	0.7565	0.02838	0.20735	0.00778	0.021	1	1	-9141.7	18289.4
OG0000242	4	0.7565	0.02838	0.20735	0.00778	0.021	1	1	-9141.7	18291.4
OG0000243	1	0.90783	0.09217	NA	NA	0.07625	1	NA	-9456.15	18916.3
OG0000243	2	0.90783	0.09217	0	NA	0.07625	1	53.808	-9456.15	18920.3
OG0000243	3	0.79359	0.06548	0.13019	0.01074	0.07498	1	1	-9439.71	18885.4
OG0000243	4	0.79359	0.06548	0.13019	0.01074	0.07498	1	1	-9439.71	18887.4
OG0000247	1	0.89475	0.10525	NA	NA	0.0416	1	NA	-3477.51	6959.02
OG0000247	2	0.89476	0.08794	0.0173	NA	0.0416	1	1	-3477.51	6963.02
OG0000247	3	0.69541	0.07567	0.20646	0.02247	0.04099	1	1	-3432.28	6870.56
OG0000247	4	0.69541	0.07567	0.20646	0.02247	0.04099	1	1	-3432.28	6872.56
OG0000248	1	0.96461	0.03539	NA	NA	0.03636	1	NA	-11442.5	22888.9
OG0000248	2	0.96461	0.02796	0.00743	NA	0.03636	1	1	-11442.5	22892.9
OG0000248	3	0.91079	0.02609	0.06136	0.00176	0.03689	1	1	-11404.8	22815.7
OG0000248	4	0.95172	0.02103	0.02666	0.00059	0.03524	1	14.9967	-11418.4	22844.8
OG0000249	1	0.99999	1e-05	NA	NA	0.00765	1	NA	-2580.7	5165.4
OG0000249	2	1	0	0	NA	0.00765	1	1	-2580.7	5169.4
OG0000249	3	0.91058	0	0.08942	0	0.00714	1	1	-2567.81	5141.62
OG0000249	4	0.91058	0	0.08942	0	0.00714	1	1	-2567.81	5143.62
OG0000250	1	0.96591	0.03409	NA	NA	0.02732	1	NA	-10299.5	20602.9
OG0000250	2	0.96591	0.00154	0.03255	NA	0.02732	1	1	-10299.5	20606.9
OG0000250	3	0.88547	0.02293	0.08929	0.00231	0.02831	1	1	-10278	20562
OG0000250	4	0.88547	0.02293	0.08929	0.00231	0.02831	1	1	-10278	20564
OG0000252	1	0.98335	0.01665	NA	NA	0.01813	1	NA	-17676	35356.1
OG0000252	2	0.98335	0.01057	0.00608	NA	0.01813	1	1	-17676	35360.1
OG0000252	3	0.79324	0.0087	0.19592	0.00215	0.01572	1	1	-17596	35198
OG0000252	4	0.79324	0.0087	0.19592	0.00215	0.01572	1	1	-17596	35200
OG0000253	1	0.99052	0.00948	NA	NA	0.04469	1	NA	-5032.68	10069.4
OG0000253	2	0.99052	0.00917	0.00032	NA	0.04469	1	1	-5032.68	10073.4
OG0000253	3	0.78956	0.00778	0.20068	0.00198	0.04545	1	1	-5012.88	10031.8
OG0000253	4	0.78956	0.00778	0.20068	0.00198	0.04545	1	1	-5012.88	10033.8
OG0000254	1	0.97508	0.02492	NA	NA	0.01978	1	NA	-15937.7	31879.4
OG0000254	2	0.97508	0.01615	0.00877	NA	0.01978	1	1	-15937.7	31883.4
OG0000254	3	0.95784	0.01216	0.02962	0.00038	0.01899	1	1	-15894.9	31795.9
OG0000254	4	0.95784	0.01216	0.02962	0.00038	0.01899	1	1	-15894.9	31797.9
OG0000255	1	0.98138	0.01862	NA	NA	0.01467	1	NA	-12794.1	25592.1
OG0000255	2	0.98138	0.01143	0.00719	NA	0.01467	1	1	-12794.1	25596.1
OG0000255	3	0.89809	0.01503	0.08545	0.00143	0.01501	1	1	-12726.8	25459.6
OG0000255	4	0.89809	0.01503	0.08545	0.00143	0.01501	1	1	-12726.8	25461.6
OG0000256	1	0.9337	0.0663	NA	NA	0.06609	1	NA	-2418.79	4841.58
OG0000256	2	0.9337	0	0.0663	NA	0.06609	1	1	-2418.79	4845.58
OG0000256	3	0.81284	0.05439	0.12445	0.00833	0.07803	1	1	-2412.38	4830.77
OG0000256	4	0.81284	0.05439	0.12445	0.00833	0.07803	1	1	-2412.38	4832.77
OG0000258	1	0.95965	0.04035	NA	NA	0.02442	1	NA	-10399.7	20803.4
OG0000258	2	0.95965	9e-05	0.04026	NA	0.02442	1	1	-10399.7	20807.4
OG0000258	3	0.85773	0.01921	0.12036	0.0027	0.02421	1	1	-10356.8	20719.7
OG0000258	4	0.85773	0.01921	0.12036	0.0027	0.02421	1	1	-10356.8	20721.7
OG0000262	1	0.99999	1e-05	NA	NA	0.02345	1	NA	-2863.64	5731.29
OG0000262	2	1	0	0	NA	0.02345	1	1	-2863.64	5735.29
OG0000262	3	0.86568	0	0.13432	0	0.02289	1	1	-2851.22	5708.44
OG0000262	4	0.86569	0	0.13431	0	0.02296	1	16.0079	-2851.2	5710.4
OG0000264	1	0.82706	0.17294	NA	NA	0.12829	1	NA	-6009.64	12023.3
OG0000264	2	0.82705	0.17022	0.00272	NA	0.12829	1	1	-6009.64	12027.3
OG0000264	3	0.66435	0.08472	0.22255	0.02838	0.10553	1	1	-6000.1	12006.2
OG0000264	4	0.66435	0.08472	0.22255	0.02838	0.10553	1	1	-6000.1	12008.2
OG0000266	1	0.96728	0.03272	NA	NA	0.01809	1	NA	-6780.33	13564.7
OG0000266	2	0.96727	0.03253	0.0002	NA	0.01809	1	663.19	-6780.33	13568.7
OG0000266	3	0.3584	0.01205	0.60908	0.02048	0.01905	1	1	-6754.22	13514.4
OG0000266	4	0.3584	0.01205	0.60908	0.02048	0.01905	1	1	-6754.22	13516.4
OG0000267	1	0.98084	0.01916	NA	NA	0.0179	1	NA	-880.982	1765.96
OG0000267	2	0.98084	9e-05	0.01907	NA	0.0179	1	1	-880.982	1769.96
OG0000267	3	0.98084	0.01916	0	0	0.0179	1	1	-880.982	1767.96
OG0000267	4	0.98084	0.01916	0	0	0.0179	1	1	-880.982	1769.96
OG0000268	1	0.90795	0.09205	NA	NA	0.03311	1	NA	-3310.73	6625.47
OG0000268	2	0.90795	0.00258	0.08946	NA	0.03311	1	1	-3310.73	6629.47
OG0000268	3	0.80629	0.09648	0.08684	0.01039	0.0559	1	1	-3306.54	6619.09
OG0000268	4	0.80629	0.09648	0.08684	0.01039	0.0559	1	1	-3306.54	6621.09
OG0000270	1	0.99999	1e-05	NA	NA	0.01248	1	NA	-1839.22	3682.45
OG0000270	2	1	0	0	NA	0.01248	1	1	-1839.22	3686.45
OG0000270	3	1	0	0	0	0.01248	1	1	-1839.22	3684.45
OG0000270	4	1	0	0	0	0.01248	1	1	-1839.22	3686.45
OG0000271	1	0.4107	0.5893	NA	NA	0.08944	1	NA	-459.671	923.343
OG0000271	2	0.4107	0.529	0.0603	NA	0.08944	1	1	-459.671	927.343
OG0000271	3	0.4107	0.5893	0	0	0.08944	1	1	-459.671	925.343
OG0000271	4	0.4107	0.5893	0	0	0.08944	1	1	-459.671	927.343
OG0000273	1	0.99999	1e-05	NA	NA	0.00752	1	NA	-514.965	1033.93
OG0000273	2	1	0	0	NA	0.00752	1	1	-514.965	1037.93
OG0000273	3	0.87068	0	0.12932	0	0.01279	1	1	-513.682	1033.36
OG0000273	4	0.87068	0	0.12932	0	0.01279	1	1	-513.682	1035.36
OG0000274	1	0.9909	0.0091	NA	NA	0.02112	1	NA	-3962.38	7928.77
OG0000274	2	0.99091	0.00623	0.00286	NA	0.02112	1	1	-3962.38	7932.77
OG0000274	3	0.99091	0.00909	0	0	0.02111	1	1	-3962.38	7930.77
OG0000274	4	0.99091	0.00909	0	0	0.02111	1	1	-3962.38	7932.77
OG0000275	1	0.87267	0.12733	NA	NA	0.04807	1	NA	-6676.34	13356.7
OG0000275	2	0.87267	0.12733	0	NA	0.04807	1	7.52709	-6676.34	13360.7
OG0000275	3	0.78234	0.10185	0.10248	0.01334	0.05009	1	1	-6657.87	13321.7
OG0000275	4	0.78234	0.10185	0.10248	0.01334	0.05009	1	1	-6657.87	13323.7
OG0000276	1	0.86484	0.13516	NA	NA	0.08583	1	NA	-4810.58	9625.16
OG0000276	2	0.86484	0.09735	0.03781	NA	0.08583	1	1	-4810.58	9629.16
OG0000276	3	0.68526	0.09465	0.19338	0.02671	0.08841	1	1	-4790.21	9586.42
OG0000276	4	0.68525	0.09465	0.19338	0.02671	0.08841	1	1	-4790.21	9588.42
OG0000277	1	0.99999	1e-05	NA	NA	0.02942	1	NA	-3783.09	7570.18
OG0000277	2	1	0	0	NA	0.02919	1	1	-3783.09	7574.17
OG0000277	3	1	0	0	0	0.02947	1	1	-3783.09	7572.18
OG0000277	4	1	0	0	0	0.02943	1	1	-3783.09	7574.18
OG0000279	1	0.99999	1e-05	NA	NA	0.01459	1	NA	-2815.86	5635.73
OG0000279	2	1	0	0	NA	0.01459	1	1	-2815.86	5639.72
OG0000279	3	1	0	0	0	0.01459	1	1	-2815.86	5637.72
OG0000279	4	1	0	0	0	0.01459	1	1	-2815.86	5639.72
OG0000280	1	0.96336	0.03664	NA	NA	0.01024	1	NA	-8305.76	16615.5
OG0000280	2	0.96336	0.0171	0.01954	NA	0.01025	1	1	-8305.76	16619.5
OG0000280	3	0.53483	0.01479	0.43826	0.01212	0.00684	1	1	-8220.63	16447.3
OG0000280	4	0.53483	0.01479	0.43826	0.01212	0.00684	1	1	-8220.63	16449.3
OG0000281	1	0.91464	0.08536	NA	NA	0.02606	1	NA	-6880.12	13764.2
OG0000281	2	0.91464	0.07705	0.0083	NA	0.02606	1	1	-6880.12	13768.2
OG0000281	3	0.881	0.07408	0.04144	0.00348	0.02448	1	1	-6863.79	13733.6
OG0000281	4	0.881	0.07408	0.04144	0.00348	0.02448	1	1	-6863.79	13735.6
OG0000282	1	0.94345	0.05655	NA	NA	0.03181	1	NA	-16361	32726
OG0000282	2	0.94345	0.05628	0.00027	NA	0.03181	1	1	-16361	32730
OG0000282	3	0.7904	0.04141	0.15982	0.00837	0.02961	1	1	-16303.6	32613.2
OG0000282	4	0.7904	0.04141	0.15982	0.00837	0.02961	1	1	-16303.6	32615.2
OG0000284	1	0.99231	0.00769	NA	NA	0.00714	1	NA	-5804.33	11612.7
OG0000284	2	0.99232	0	0.00768	NA	0.0072	1	1	-5804.34	11616.7
OG0000284	3	0.3927	0.00307	0.59955	0.00468	0.00693	1	1	-5797.16	11600.3
OG0000284	4	0.3927	0.00307	0.59955	0.00468	0.00693	1	1	-5797.16	11602.3
OG0000285	1	0.90913	0.09087	NA	NA	0.04292	1	NA	-7204.85	14413.7
OG0000285	2	0.90913	0.08481	0.00606	NA	0.04292	1	1	-7204.85	14417.7
OG0000285	3	0.7169	0.0802	0.18249	0.02042	0.03847	1	1	-7169.16	14344.3
OG0000285	4	0.7169	0.0802	0.18249	0.02042	0.03847	1	1	-7169.16	14346.3
OG0000287	1	0.98019	0.01981	NA	NA	0.01841	1	NA	-4874.98	9753.95
OG0000287	2	0.98019	0.01328	0.00653	NA	0.01841	1	1	-4874.98	9757.95
OG0000287	3	0.87841	0.01256	0.10749	0.00154	0.01857	1	1	-4857.84	9721.68
OG0000287	4	0.91694	0.01295	0.06913	0.00098	0.0167	1	38.2199	-4861.6	9731.2
OG0000288	1	0.98374	0.01626	NA	NA	0.0157	1	NA	-4624.7	9253.4
OG0000288	2	0.98376	0.01355	0.00269	NA	0.01536	1	1	-4624.66	9257.33
OG0000288	3	0.98377	0.01623	0	0	0.01518	1	1	-4624.64	9255.28
OG0000288	4	0.98377	0.01623	0	0	0.01518	1	1	-4624.64	9257.28
OG0000291	1	0.97722	0.02278	NA	NA	0.02321	1	NA	-5849.11	11702.2
OG0000291	2	0.97722	0.01689	0.00589	NA	0.02321	1	1	-5849.11	11706.2
OG0000291	3	0.73336	0.01708	0.24387	0.00568	0.02309	1	1	-5822.89	11651.8
OG0000291	4	0.73336	0.01708	0.24387	0.00568	0.02309	1	1	-5822.89	11653.8
OG0000292	1	0.93476	0.06524	NA	NA	0.04712	1	NA	-1661.66	3327.33
OG0000292	2	0.93476	0.05724	0.008	NA	0.04712	1	1	-1661.66	3331.33
OG0000292	3	0.9322	0	0.0678	0	0.03757	1	1	-1653.06	3312.11
OG0000292	4	0.93219	0	0.06781	0	0.03757	1	1	-1653.06	3314.11
OG0000294	1	0.99999	1e-05	NA	NA	0.02061	1	NA	-2790.38	5584.76
OG0000294	2	1	0	0	NA	0.02061	1	1	-2790.38	5588.76
OG0000294	3	0.80242	0	0.19758	0	0.02074	1	1	-2774.61	5555.21
OG0000294	4	0.80242	0	0.19758	0	0.02074	1	1	-2774.61	5557.21
OG0000295	1	0.81841	0.18159	NA	NA	0.06757	1	NA	-1032.72	2069.44
OG0000295	2	0.783	0.16188	0.05512	NA	0.06424	1	1	-1032.26	2072.53
OG0000295	3	0.73937	0	0.26063	0	0.0283	1	1	-1021.29	2048.58
OG0000295	4	0.73937	0	0.26063	0	0.0283	1	1	-1021.29	2050.58
OG0000296	1	0.99999	1e-05	NA	NA	0.00511	1	NA	-2265.39	4534.78
OG0000296	2	1	0	0	NA	0.0051	1	1	-2265.39	4538.78
OG0000296	3	1	0	0	0	0.00511	1	1	-2265.39	4536.78
OG0000296	4	1	0	0	0	0.00511	1	1	-2265.39	4538.78
OG0000297	1	0.8792	0.1208	NA	NA	0.06241	1	NA	-5788.66	11581.3
OG0000297	2	0.8792	0.1208	0	NA	0.06241	1	2.32789	-5788.66	11585.3
OG0000297	3	0.70279	0.1073	0.16475	0.02515	0.05916	1	1	-5777.1	11560.2
OG0000297	4	0.70279	0.1073	0.16475	0.02515	0.05916	1	1	-5777.1	11562.2
OG0000298	1	0.9845	0.0155	NA	NA	0.01426	1	NA	-6156.75	12317.5
OG0000298	2	0.9845	0.00632	0.00919	NA	0.01426	1	1	-6156.75	12321.5
OG0000298	3	0.88555	0.0135	0.09943	0.00152	0.01443	1	1	-6120.01	12246
OG0000298	4	0.88555	0.0135	0.09943	0.00152	0.01443	1	1	-6120.01	12248
OG0000299	1	0.92241	0.07759	NA	NA	0.0498	1	NA	-7606.35	15216.7
OG0000299	2	0.92241	0.07759	0	NA	0.0498	1	9.84363	-7606.35	15220.7
OG0000299	3	0.61342	0.05082	0.31007	0.02569	0.04858	1	1	-7591.99	15190
OG0000299	4	0.61342	0.05082	0.31007	0.02569	0.04858	1	1	-7591.99	15192
OG0000305	1	0.99999	1e-05	NA	NA	0.03037	1	NA	-1257.04	2518.09
OG0000305	2	0.94475	0.02011	0.03514	NA	0.02968	1	1	-1257.41	2522.82
OG0000305	3	0.9034	0	0.0966	0	0.02701	1	1	-1250.42	2506.84
OG0000305	4	0.9034	0	0.0966	0	0.02701	1	1	-1250.42	2508.84
OG0000307	1	0.97982	0.02018	NA	NA	0.02345	1	NA	-8465.9	16935.8
OG0000307	2	0.97982	0.00012	0.02007	NA	0.02345	1	1	-8465.9	16939.8
OG0000307	3	0.7778	0.01379	0.20478	0.00363	0.02631	1	1	-8418.93	16843.9
OG0000307	4	0.7778	0.01379	0.20478	0.00363	0.02631	1	1	-8418.93	16845.9
OG0000309	1	0.97385	0.02615	NA	NA	0.01051	1	NA	-5235.1	10474.2
OG0000309	2	0.97386	0.02558	0.00057	NA	0.01056	1	1	-5235.1	10478.2
OG0000309	3	0.8651	0.02342	0.10854	0.00294	0.01025	1	1	-5233.76	10473.5
OG0000309	4	0.8651	0.02342	0.10854	0.00294	0.01025	1	1	-5233.76	10475.5
OG0000310	1	0.89098	0.10902	NA	NA	0.06962	1	NA	-10068.6	20141.2
OG0000310	2	0.89098	0.00199	0.10703	NA	0.06962	1	1	-10068.6	20145.2
OG0000310	3	0.72989	0.08907	0.16135	0.01969	0.06817	1	1	-10049.9	20105.9
OG0000310	4	0.72989	0.08907	0.16135	0.01969	0.06817	1	1	-10049.9	20107.9
OG0000311	1	0.9206	0.0794	NA	NA	0.0553	1	NA	-5674.27	11352.5
OG0000311	2	0.9206	0	0.07939	NA	0.0553	1	1	-5674.27	11356.5
OG0000311	3	0.9006	0.06567	0.03144	0.00229	0.05416	1	1	-5670.97	11347.9
OG0000311	4	0.91437	0.06732	0.01706	0.00126	0.05478	1	7.88977	-5670.35	11348.7
OG0000312	1	0.94781	0.05219	NA	NA	0.01588	1	NA	-3596.69	7197.38
OG0000312	2	0.94782	0.01849	0.03369	NA	0.01584	1	1	-3596.69	7201.38
OG0000312	3	0.72377	0.04318	0.21993	0.01312	0.01749	1	1	-3589.37	7184.73
OG0000312	4	0.72377	0.04318	0.21993	0.01312	0.01749	1	1	-3589.37	7186.73
OG0000313	1	0.99999	1e-05	NA	NA	0.0289	1	NA	-5044.67	10093.3
OG0000313	2	1	0	0	NA	0.0289	1	1	-5044.67	10097.3
OG0000313	3	0.80729	0.00958	0.18098	0.00215	0.02562	1	1	-5011.43	10028.9
OG0000313	4	0.80729	0.00958	0.18098	0.00215	0.02562	1	1	-5011.43	10030.9
OG0000314	1	0.99999	1e-05	NA	NA	0.00911	1	NA	-1299.24	2602.49
OG0000314	2	1	0	0	NA	0.00911	1	1	-1299.24	2606.49
OG0000314	3	0.75648	0	0.24352	0	0.00928	1	1	-1284.97	2575.94
OG0000314	4	0.75648	0	0.24352	0	0.00928	1	1	-1284.97	2577.94
OG0000319	1	0.98338	0.01662	NA	NA	0.01331	1	NA	-7364.74	14733.5
OG0000319	2	0.98338	0.0003	0.01632	NA	0.01331	1	1	-7364.74	14737.5
OG0000319	3	0.97339	0.01695	0.0095	0.00017	0.01339	1	1	-7360.79	14727.6
OG0000319	4	0.97339	0.01695	0.0095	0.00017	0.01339	1	1	-7360.79	14729.6
OG0000320	1	0.89366	0.10634	NA	NA	0.06455	1	NA	-2264.73	4533.45
OG0000320	2	0.89366	0.10019	0.00615	NA	0.06455	1	1	-2264.73	4537.45
OG0000320	3	0.78902	0.09191	0.10664	0.01242	0.06047	1	1	-2259.05	4524.09
OG0000320	4	0.79707	0.09232	0.09913	0.01148	0.06159	1	2.04715	-2258.82	4525.64
OG0000321	1	0.7936	0.2064	NA	NA	0.02296	1	NA	-6816.56	13637.1
OG0000321	2	0.7936	0.2064	0	NA	0.02296	1	5.65459	-6816.56	13641.1
OG0000321	3	0.64266	0.1366	0.18204	0.03869	0.02509	1	1	-6782.18	13570.4
OG0000321	4	0.64266	0.1366	0.18204	0.03869	0.02509	1	1	-6782.18	13572.4
OG0000325	1	0.98924	0.01076	NA	NA	0.02621	1	NA	-7656.65	15317.3
OG0000325	2	0.98924	0.00477	0.00599	NA	0.02621	1	1	-7656.65	15321.3
OG0000325	3	0.53333	0.00412	0.45901	0.00354	0.02893	1	1	-7614.96	15235.9
OG0000325	4	0.81329	0.00704	0.17813	0.00154	0.02659	1	1	-7614.79	15237.6
OG0000326	1	0.89932	0.10068	NA	NA	0.07443	1	NA	-67380.8	134766
OG0000326	2	0.89932	0.07228	0.02841	NA	0.07443	1	1	-67380.8	134770
OG0000326	3	0.8839	0.08898	0.02465	0.00248	0.07177	1	1	-67342.3	134691
OG0000326	4	0.8839	0.08898	0.02465	0.00248	0.07177	1	1	-67342.3	134693
OG0000327	1	0.98427	0.01573	NA	NA	0.0283	1	NA	-4472.44	8948.87
OG0000327	2	0.98427	0.01203	0.00371	NA	0.0283	1	1	-4472.44	8952.87
OG0000327	3	0.78074	0.00887	0.20802	0.00236	0.02703	1	1	-4432.89	8871.78
OG0000327	4	0.78074	0.00887	0.20802	0.00236	0.02703	1	1	-4432.89	8873.78
OG0000328	1	0.922	0.078	NA	NA	0.03859	1	NA	-6852.38	13708.8
OG0000328	2	0.922	0.0211	0.0569	NA	0.03859	1	1	-6852.38	13712.8
OG0000328	3	0.91785	0.07541	0.00624	0.00051	0.03846	1	1	-6852.32	13710.6
OG0000328	4	0.91785	0.07541	0.00624	0.00051	0.03846	1	1	-6852.32	13712.6
OG0000332	1	0.95155	0.04845	NA	NA	0.02801	1	NA	-12354.9	24713.7
OG0000332	2	0.95155	0.04139	0.00706	NA	0.02801	1	1	-12354.9	24717.7
OG0000332	3	0.5039	0.02309	0.45229	0.02072	0.02229	1	1	-12350.1	24706.2
OG0000332	4	0.89544	0.04918	0.0525	0.00288	0.03065	1	1	-12338.8	24685.6
OG0000333	1	0.99999	1e-05	NA	NA	0.0006	1	NA	-64.2516	132.503
OG0000333	2	1	0	0	NA	0.0006	1	1	-64.2515	136.503
OG0000333	3	0.99999	0	1e-05	0	0.0006	1	1	-64.2516	134.503
OG0000333	4	1	0	0	0	0.0006	1	1	-64.2516	136.503
OG0000334	1	0.86416	0.13584	NA	NA	0.00279	1	NA	-6319.75	12643.5
OG0000334	2	0.86416	0.01816	0.11767	NA	0.00279	1	1	-6319.75	12647.5
OG0000334	3	0.80437	0.1084	0.07687	0.01036	0.00493	1	1	-6302.98	12612
OG0000334	4	0.80398	0.10895	0.07668	0.01039	0.00313	1	1	-6302.43	12612.9
OG0000335	1	0.93829	0.06171	NA	NA	0.03453	1	NA	-4991.07	9986.14
OG0000335	2	0.93829	0.00013	0.06158	NA	0.03453	1	1	-4991.07	9990.14
OG0000335	3	0.66441	0.04176	0.27646	0.01738	0.03506	1	1	-4972.54	9951.08
OG0000335	4	0.66441	0.04176	0.27646	0.01738	0.03506	1	1	-4972.54	9953.08
OG0000336	1	0.89796	0.10204	NA	NA	0.03671	1	NA	-1780.3	3564.61
OG0000336	2	0.89796	0.08013	0.02191	NA	0.03671	1	1	-1780.3	3568.61
OG0000336	3	0.65484	0.05899	0.26252	0.02365	0.03215	1	1	-1767.7	3541.41
OG0000336	4	0.65484	0.05899	0.26252	0.02365	0.03215	1	1	-1767.7	3543.41
OG0000337	1	0.99999	1e-05	NA	NA	0.0079	1	NA	-838.472	1680.94
OG0000337	2	1	0	0	NA	0.00793	1	1	-838.473	1684.95
OG0000337	3	0.95646	0	0.04354	0	0.03824	1	1	-839.635	1685.27
OG0000337	4	0.95646	0	0.04354	0	0.03824	1	1	-839.635	1687.27
OG0000338	1	0.96	0.04	NA	NA	0.01302	1	NA	-1015.31	2034.62
OG0000338	2	0.96	0.03952	0.00047	NA	0.01302	1	1	-1015.31	2038.62
OG0000338	3	0.96	0.04	0	0	0.01302	1	1	-1015.31	2036.62
OG0000338	4	0.96	0.04	0	0	0.01301	1	1	-1015.31	2038.62
OG0000339	1	0.90884	0.09116	NA	NA	0.02289	1	NA	-1160.65	2325.29
OG0000339	2	0.90884	0	0.09116	NA	0.02289	1	1	-1160.65	2329.29
OG0000339	3	0.87049	0.05885	0.06618	0.00447	0.01879	1	1	-1149.79	2305.58
OG0000339	4	0.87049	0.05885	0.06618	0.00447	0.01879	1	1	-1149.79	2307.58
OG0000340	1	0.99509	0.00491	NA	NA	0.00555	1	NA	-6031.74	12067.5
OG0000340	2	0.99509	0.00171	0.00319	NA	0.00555	1	1	-6031.74	12071.5
OG0000340	3	0.79018	0.00389	0.20491	0.00101	0.00501	1	1	-6018.86	12043.7
OG0000340	4	0.79017	0.0039	0.20492	0.00101	0.00501	1	1	-6018.86	12045.7
OG0000341	1	0.99999	1e-05	NA	NA	0.00717	1	NA	-3845	7693.99
OG0000341	2	1	0	0	NA	0.00717	1	1	-3845	7697.99
OG0000341	3	0.19276	0	0.80724	0	0.00516	1	1	-3824.56	7655.13
OG0000341	4	0.19276	0	0.80724	0	0.00516	1	1	-3824.56	7657.13
OG0000342	1	0.85123	0.14877	NA	NA	0.05547	1	NA	-1789.52	3583.05
OG0000342	2	0.85123	0.14497	0.0038	NA	0.05547	1	1	-1789.52	3587.05
OG0000342	3	0.81073	0.13901	0.04291	0.00736	0.05163	1	1	-1785.03	3576.05
OG0000342	4	0.81413	0.13963	0.03947	0.00677	0.05224	1	1.40663	-1784.92	3577.84
OG0000343	1	0.983	0.017	NA	NA	0.02074	1	NA	-13235.5	26475
OG0000343	2	0.983	0.00617	0.01083	NA	0.02074	1	1	-13235.5	26479
OG0000343	3	0.76755	0.01124	0.21802	0.00319	0.02136	1	1	-13173.9	26353.8
OG0000343	4	0.76755	0.01124	0.21802	0.00319	0.02136	1	1	-13173.9	26355.8
OG0000344	1	0.97141	0.02859	NA	NA	0.03661	1	NA	-16531.7	33067.5
OG0000344	2	0.97141	0.01969	0.0089	NA	0.03661	1	1	-16531.7	33071.5
OG0000344	3	0.9601	0.02183	0.01767	0.0004	0.03719	1	1	-16515.5	33036.9
OG0000344	4	0.9601	0.02183	0.01767	0.0004	0.03719	1	1	-16515.5	33038.9
OG0000345	1	0.89782	0.10218	NA	NA	0.04555	1	NA	-5113.19	10230.4
OG0000345	2	0.89782	0.00192	0.10027	NA	0.04555	1	1	-5113.19	10234.4
OG0000345	3	0.89782	0.10218	0	0	0.04555	1	1	-5113.19	10232.4
OG0000345	4	0.89782	0.10218	0	0	0.04555	1	1	-5113.19	10234.4
OG0000346	1	0.81356	0.18644	NA	NA	0.05545	1	NA	-2255.51	4515.02
OG0000346	2	0.81356	0.1813	0.00515	NA	0.05545	1	1	-2255.51	4519.02
OG0000346	3	0.64826	0.12445	0.19068	0.03661	0.04186	1	1	-2243.6	4493.19
OG0000346	4	0.64826	0.12445	0.19068	0.03661	0.04186	1	1	-2243.6	4495.19
OG0000347	1	0.94853	0.05147	NA	NA	0.01199	1	NA	-3198.64	6401.27
OG0000347	2	0.94855	0.01572	0.03573	NA	0.01202	1	1	-3198.64	6405.27
OG0000347	3	0.94856	0.05144	0	0	0.01203	1	1	-3198.64	6403.27
OG0000347	4	0.94856	0.05144	0	0	0.01204	1	1	-3198.64	6405.27
OG0000348	1	0.97601	0.02399	NA	NA	0.02928	1	NA	-125885	251775
OG0000348	2	0.97601	0.00368	0.0203	NA	0.02928	1	1	-125885	251779
OG0000348	3	0.87758	0.02098	0.09907	0.00237	0.03026	1	1	-125579	251164
OG0000348	4	0.87758	0.02098	0.09907	0.00237	0.03026	1	1	-125579	251166
OG0000352	1	0.9414	0.0586	NA	NA	0.0363	1	NA	-6184.09	12372.2
OG0000352	2	0.94138	0.05861	0	NA	0.03664	1	1	-6184.09	12376.2
OG0000352	3	0.54498	0.06021	0.35553	0.03928	0.07146	1	1	-6144.43	12294.9
OG0000352	4	0.54498	0.06021	0.35553	0.03928	0.07146	1	1	-6144.43	12296.9
OG0000353	1	0.53551	0.46449	NA	NA	0.11628	1	NA	-3019.22	6042.43
OG0000353	2	0.52366	0.43144	0.0449	NA	0.12224	1	25.1517	-3017.68	6043.36
OG0000353	3	0.39197	0.33376	0.14813	0.12613	0.1057	1	1	-3012.13	6030.27
OG0000353	4	0.40931	0.34705	0.13185	0.11179	0.1091	1	55.9022	-3011.81	6031.62
OG0000354	1	0.95951	0.04049	NA	NA	0.03365	1	NA	-7429.75	14863.5
OG0000354	2	0.95951	0.01065	0.02984	NA	0.03365	1	1	-7429.75	14867.5
OG0000354	3	0.90038	0.0328	0.06447	0.00235	0.03492	1	1	-7411.69	14829.4
OG0000354	4	0.90038	0.0328	0.06447	0.00235	0.03492	1	1	-7411.69	14831.4
OG0000356	1	0.98407	0.01593	NA	NA	0.01715	1	NA	-10983.1	21970.3
OG0000356	2	0.98408	0.00787	0.00806	NA	0.01715	1	1	-10983.1	21974.3
OG0000356	3	0.95271	0.00842	0.03853	0.00034	0.01774	1	1	-10936.5	21879
OG0000356	4	0.95902	0.00838	0.03232	0.00028	0.01656	1	25.5469	-10941	21890
OG0000357	1	0.30346	0.69654	NA	NA	0	1	NA	-736.042	1476.08
OG0000357	2	0.30346	0.69654	0	NA	0	1	30.7342	-736.042	1480.08
OG0000357	3	0.5194	0.27138	0.13742	0.0718	0.03456	1	1	-697.686	1401.37
OG0000357	4	0.50102	0.24959	0.16647	0.08293	0.04705	1	16.5624	-696.096	1400.19
OG0000358	1	0.91756	0.08244	NA	NA	0.03152	1	NA	-5984.76	11973.5
OG0000358	2	0.91756	0.08244	0	NA	0.03152	1	5.82874	-5984.76	11977.5
OG0000358	3	0.8046	0.06737	0.11813	0.00989	0.03151	1	1	-5974.81	11955.6
OG0000358	4	0.8046	0.06737	0.11813	0.00989	0.03151	1	1	-5974.81	11957.6
OG0000359	1	0.46117	0.53883	NA	NA	0.05002	1	NA	-3724.07	7452.13
OG0000359	2	0.45577	0.40366	0.14057	NA	0.05115	1	6.20654	-3723.71	7455.43
OG0000359	3	0.37674	0.42671	0.09216	0.10439	0.04615	1	1	-3714.94	7435.89
OG0000359	4	0.37674	0.42671	0.09216	0.10439	0.04615	1	1	-3714.94	7437.89
OG0000360	1	0.83882	0.16118	NA	NA	0.02931	1	NA	-1649.77	3303.55
OG0000360	2	0.83882	0.13643	0.02475	NA	0.02931	1	1	-1649.77	3307.55
OG0000360	3	0.81329	0.13138	0.04763	0.00769	0.02308	1	1	-1641.25	3288.5
OG0000360	4	0.81329	0.13139	0.04763	0.0077	0.02308	1	1	-1641.25	3290.5
OG0000361	1	0.72873	0.27127	NA	NA	0.08776	1	NA	-3751.28	7506.56
OG0000361	2	0.72873	0.19162	0.07965	NA	0.08776	1	1	-3751.28	7510.56
OG0000361	3	0.72872	0.27128	0	0	0.08776	1	1	-3751.28	7508.56
OG0000361	4	0.4385	0.06759	0.42795	0.06596	0.06635	1	1	-3733.72	7475.44
OG0000362	1	0.92492	0.07508	NA	NA	0.06195	1	NA	-7679.69	15363.4
OG0000362	2	0.92492	0.05531	0.01977	NA	0.06194	1	1	-7679.69	15367.4
OG0000362	3	0.66339	0.05258	0.26316	0.02086	0.05205	1	1	-7656.35	15318.7
OG0000362	4	0.65134	0.05109	0.27593	0.02164	0.05115	1	1.41571	-7656.12	15320.2
OG0000365	1	0.74996	0.25004	NA	NA	0.03133	1	NA	-108.626	221.252
OG0000365	2	0	0.77851	0.22149	NA	0	1	68.4545	-111.978	231.955
OG0000365	3	0.74996	0.25004	0	0	0.03133	1	1	-108.626	223.252
OG0000365	4	0.74996	0.25004	0	0	0.03133	1	1	-108.626	225.252
OG0000366	1	0.97602	0.02398	NA	NA	0.00383	1	NA	-3286.54	6577.09
OG0000366	2	0.97602	0.01562	0.00836	NA	0.00383	1	1	-3286.54	6581.09
OG0000366	3	0.89244	0.02178	0.08374	0.00204	0.00346	1	1	-3262.49	6530.98
OG0000366	4	0.89233	0.02178	0.08384	0.00205	0.00347	1	1.68923	-3262.23	6532.46
OG0000367	1	0.95364	0.04636	NA	NA	0.01378	1	NA	-4948.52	9901.05
OG0000367	2	0	0.99999	1e-05	NA	0	1	1	-5162.87	10333.7
OG0000367	3	0.49757	0.02672	0.45146	0.02425	0.0123	1	1	-4939.81	9885.61
OG0000367	4	0.49756	0.02673	0.45146	0.02425	0.0123	1	1	-4939.81	9887.61
OG0000369	1	0.97416	0.02584	NA	NA	0.01962	1	NA	-19023.9	38051.7
OG0000369	2	0.97416	0.0159	0.00994	NA	0.01962	1	1	-19023.9	38055.7
OG0000369	3	0.83094	0.01881	0.14692	0.00333	0.02019	1	1	-18972.7	37951.4
OG0000369	4	0.83094	0.01881	0.14692	0.00333	0.0202	1	1	-18972.7	37953.4
OG0000370	1	0.95475	0.04525	NA	NA	0.04059	1	NA	-9879.26	19762.5
OG0000370	2	0.95475	0.03863	0.00662	NA	0.04059	1	1	-9879.26	19766.5
OG0000370	3	0.83891	0.02572	0.13135	0.00403	0.0368	1	1	-9849.25	19704.5
OG0000370	4	0.83891	0.02572	0.13135	0.00403	0.0368	1	1	-9849.25	19706.5
OG0000371	1	0.93649	0.06351	NA	NA	0.0599	1	NA	-5842.17	11688.3
OG0000371	2	0.93649	0.03788	0.02563	NA	0.0599	1	1	-5842.17	11692.3
OG0000371	3	0.85436	0.05298	0.08724	0.00541	0.06002	1	1	-5833.19	11672.4
OG0000371	4	0.85436	0.05298	0.08725	0.00541	0.06002	1	1	-5833.19	11674.4
OG0000374	1	0.97204	0.02796	NA	NA	0.00729	1	NA	-4683.04	9370.08
OG0000374	2	0.97203	0.01776	0.01021	NA	0.00728	1	1	-4683.04	9374.08
OG0000374	3	0.68516	0.01982	0.28673	0.00829	0.00286	1	1	-4668.85	9343.69
OG0000374	4	0.68516	0.01982	0.28673	0.00829	0.00286	1	1	-4668.85	9345.69
OG0000376	1	0.8714	0.1286	NA	NA	0.04037	1	NA	-4765.57	9535.15
OG0000376	2	0.8714	0.12674	0.00186	NA	0.04037	1	1	-4765.57	9539.15
OG0000376	3	0.89115	0.09295	0.0144	0.0015	0.03664	1	1	-4761.9	9529.79
OG0000376	4	0.89199	0.09227	0.01426	0.00148	0.03749	1	132.298	-4760.5	9529
OG0000378	1	0.97023	0.02977	NA	NA	0.01402	1	NA	-12145.8	24295.6
OG0000378	2	0.97023	0.02279	0.00698	NA	0.01401	1	1	-12145.8	24299.6
OG0000378	3	0.76375	0.02086	0.20967	0.00573	0.01356	1	1	-12061.5	24128.9
OG0000378	4	0.76375	0.02086	0.20967	0.00573	0.01356	1	1	-12061.5	24130.9
OG0000379	1	0.9605	0.0395	NA	NA	0.03137	1	NA	-6696.22	13396.4
OG0000379	2	0.9605	0	0.0395	NA	0.03137	1	1	-6696.22	13400.4
OG0000379	3	0.94205	0.03236	0.02474	0.00085	0.03087	1	1	-6681.31	13368.6
OG0000379	4	0.94205	0.03236	0.02474	0.00085	0.03087	1	1	-6681.31	13370.6
OG0000380	1	0.9476	0.0524	NA	NA	0.03133	1	NA	-7282.66	14569.3
OG0000380	2	0.9476	0.04567	0.00673	NA	0.03133	1	1	-7282.66	14573.3
OG0000380	3	0.57408	0.03226	0.37271	0.02095	0.02877	1	1	-7267.4	14540.8
OG0000380	4	0.88217	0.04957	0.06463	0.00363	0.03237	1	1	-7269.85	14547.7
OG0000382	1	0.76316	0.23684	NA	NA	0.08035	1	NA	-1228.98	2461.96
OG0000382	2	0.76316	0.23684	0	NA	0.08035	1	6.57864	-1228.98	2465.96
OG0000382	3	0.70623	0.16309	0.10616	0.02452	0.07864	1	1	-1226.32	2458.64
OG0000382	4	0.70624	0.16308	0.10616	0.02451	0.07864	1	1	-1226.32	2460.64
OG0000383	1	0.97733	0.02267	NA	NA	0.01191	1	NA	-6337.17	12678.3
OG0000383	2	0.97733	0	0.02267	NA	0.01193	1	1	-6337.17	12682.3
OG0000383	3	0.54016	0.01309	0.43618	0.01057	0.03129	1	1	-6301.65	12609.3
OG0000383	4	0.54016	0.01309	0.43618	0.01057	0.03129	1	1	-6301.65	12611.3
OG0000384	1	0.98186	0.01814	NA	NA	0.01013	1	NA	-7656.83	15317.7
OG0000384	2	0.98187	0.00775	0.01038	NA	0.01014	1	1	-7656.83	15321.7
OG0000384	3	0.81369	0.01264	0.17101	0.00266	0.01026	1	1	-7640.19	15286.4
OG0000384	4	0.81369	0.01264	0.17101	0.00266	0.01026	1	1	-7640.19	15288.4
OG0000388	1	0.98951	0.01049	NA	NA	0.01431	1	NA	-6113.74	12231.5
OG0000388	2	0.98951	0.00163	0.00886	NA	0.01431	1	1	-6113.74	12235.5
OG0000388	3	0.98951	0.01049	0	0	0.01431	1	1	-6113.74	12233.5
OG0000388	4	0.98243	0.00547	0.01203	7e-05	0.01378	1	1	-6108.55	12225.1
OG0000390	1	0.97813	0.02187	NA	NA	0.05519	1	NA	-8168.83	16341.7
OG0000390	2	0.97813	0.00011	0.02176	NA	0.05519	1	1	-8168.83	16345.7
OG0000390	3	0.7382	0.01501	0.24188	0.00492	0.05691	1	1	-8147.17	16300.3
OG0000390	4	0.7382	0.01501	0.24188	0.00492	0.05691	1	1	-8147.17	16302.3
OG0000391	1	0.99999	1e-05	NA	NA	0.00922	1	NA	-3636.75	7277.5
OG0000391	2	1	0	0	NA	0.00922	1	1	-3636.75	7281.49
OG0000391	3	1	0	0	0	0.00922	1	1	-3636.75	7279.49
OG0000391	4	1	0	0	0	0.00922	1	1	-3636.75	7281.49
OG0000393	1	0.96575	0.03425	NA	NA	0.06014	1	NA	-6381.7	12767.4
OG0000393	2	0.96575	0.00063	0.03362	NA	0.06014	1	1	-6381.7	12771.4
OG0000393	3	0.76455	0.02423	0.20474	0.00649	0.05888	1	1	-6371.87	12749.7
OG0000393	4	0.77008	0.02422	0.19942	0.00627	0.05931	1	34.8695	-6371.65	12751.3
OG0000394	1	0.93963	0.06037	NA	NA	0.04165	1	NA	-38938.4	77880.9
OG0000394	2	0.93963	0.06037	0	NA	0.04165	1	20.6175	-38938.4	77884.9
OG0000394	3	0.44634	0.02608	0.49846	0.02912	0.03981	1	1	-38891.6	77789.1
OG0000394	4	0.44634	0.02608	0.49845	0.02913	0.03982	1	1	-38891.6	77791.1
OG0000395	1	0.97575	0.02425	NA	NA	0.01096	1	NA	-7520.6	15045.2
OG0000395	2	0.97575	0.0169	0.00735	NA	0.01096	1	1	-7520.6	15049.2
OG0000395	3	0.86142	0.01883	0.11719	0.00256	0.00818	1	1	-7474.76	14955.5
OG0000395	4	0.86142	0.01883	0.11719	0.00256	0.00818	1	1	-7474.76	14957.5
OG0000396	1	0.90547	0.09453	NA	NA	0.06555	1	NA	-3598.71	7201.42
OG0000396	2	0.90547	0.02084	0.07369	NA	0.06555	1	1	-3598.71	7205.42
OG0000396	3	0.50331	0.05333	0.40088	0.04248	0.06373	1	1	-3578.72	7163.44
OG0000396	4	0.50331	0.05333	0.40088	0.04248	0.06373	1	1	-3578.72	7165.44
OG0000397	1	0.99112	0.00888	NA	NA	0.00552	1	NA	-10914.9	21833.9
OG0000397	2	0.99111	0.00016	0.00873	NA	0.00552	1	1	-10914.9	21837.9
OG0000397	3	0.83175	0.00577	0.16136	0.00112	0.00709	1	1	-10857.2	21720.4
OG0000397	4	0.94952	0.00696	0.0432	0.00032	0.0058	1	2.27056	-10892.1	21792.1
OG0000398	1	0.93459	0.06541	NA	NA	0.03077	1	NA	-23159.6	46323.3
OG0000398	2	0.93459	0.05368	0.01173	NA	0.03077	1	1	-23159.6	46327.3
OG0000398	3	0.44831	0.01767	0.51378	0.02025	0.00873	1	1	-23082.2	46170.3
OG0000398	4	0.44831	0.01767	0.51378	0.02025	0.00874	1	1	-23082.2	46172.3
OG0000400	1	0.98331	0.01669	NA	NA	0.00977	1	NA	-12395.4	24794.8
OG0000400	2	0.98331	0.00246	0.01422	NA	0.00977	1	1	-12395.4	24798.8
OG0000400	3	0.9655	0.00838	0.02589	0.00022	0.00961	1	1	-12366.3	24738.5
OG0000400	4	0.9655	0.00838	0.02589	0.00022	0.00961	1	1	-12366.3	24740.5
OG0000406	1	0.94248	0.05752	NA	NA	0.07345	1	NA	-2444.67	4893.34
OG0000406	2	0.94249	0.04139	0.01612	NA	0.07346	1	1	-2444.67	4897.34
OG0000406	3	0.94248	0.05752	0	0	0.07345	1	1	-2444.67	4895.34
OG0000406	4	0.94248	0.05752	0	0	0.07345	1	1	-2444.67	4897.34
OG0000407	1	0.98581	0.01419	NA	NA	0.01613	1	NA	-4287.79	8579.58
OG0000407	2	0.98581	0.0104	0.00379	NA	0.01613	1	1	-4287.79	8583.58
OG0000407	3	0.87165	0.01845	0.10762	0.00228	0.01302	1	1	-4262.08	8530.16
OG0000407	4	0.87165	0.01845	0.10762	0.00228	0.01302	1	1	-4262.08	8532.16
OG0000408	1	0.97202	0.02798	NA	NA	0.01368	1	NA	-7462.16	14928.3
OG0000408	2	0.97202	0	0.02798	NA	0.01378	1	46.9571	-7462.13	14932.3
OG0000408	3	0.87491	0.02511	0.09719	0.00279	0.01516	1	1	-7452.65	14911.3
OG0000408	4	0.87491	0.02511	0.09719	0.00279	0.01516	1	1	-7452.65	14913.3
OG0000409	1	0.91558	0.08442	NA	NA	0.04911	1	NA	-6504.12	13012.2
OG0000409	2	0.91558	0.0542	0.03022	NA	0.04911	1	1	-6504.12	13016.2
OG0000409	3	0.5835	0.05161	0.33524	0.02965	0.05463	1	1	-6477.44	12960.9
OG0000409	4	0.5835	0.05161	0.33524	0.02965	0.05463	1	1	-6477.44	12962.9
OG0000410	1	0.99999	1e-05	NA	NA	0.00484	1	NA	-5588.27	11180.5
OG0000410	2	1	0	0	NA	0.00484	1	1	-5588.27	11184.5
OG0000410	3	0.98374	0	0.01626	0	0.0043	1	1	-5563.98	11134
OG0000410	4	0.98165	0	0.01835	0	0.00411	1	1	-5564.64	11137.3
OG0000411	1	0.98442	0.01558	NA	NA	0.01429	1	NA	-69472.5	138949
OG0000411	2	0.98442	0.00151	0.01407	NA	0.01429	1	1	-69472.5	138953
OG0000411	3	0.84581	0.01138	0.14092	0.0019	0.01387	1	1	-69235.3	138477
OG0000411	4	0.84581	0.01138	0.14092	0.0019	0.01387	1	1	-69235.3	138479
OG0000412	1	0.95849	0.04151	NA	NA	0.0411	1	NA	-3668.61	7341.22
OG0000412	2	0.95849	0	0.04151	NA	0.0411	1	1	-3668.61	7345.22
OG0000412	3	0.91291	0.03971	0.0454	0.00198	0.04165	1	1	-3663.27	7332.53
OG0000412	4	0.91291	0.03971	0.0454	0.00198	0.04165	1	1	-3663.27	7334.53
OG0000413	1	0.99999	1e-05	NA	NA	0.01863	1	NA	-6287.21	12578.4
OG0000413	2	1	0	0	NA	0.01863	1	1	-6287.21	12582.4
OG0000413	3	0.55616	0	0.44384	0	0.01813	1	1	-6269.84	12545.7
OG0000413	4	0.55615	0	0.44385	0	0.01813	1	1	-6269.84	12547.7
OG0000414	1	0.98505	0.01495	NA	NA	0.02748	1	NA	-4444.25	8892.5
OG0000414	2	0.98505	0	0.01495	NA	0.02748	1	1	-4444.25	8896.5
OG0000414	3	0.90675	0.01324	0.07886	0.00115	0.02684	1	1	-4432.5	8871
OG0000414	4	0.90694	0.01325	0.07867	0.00115	0.02684	1	1.06265	-4432.5	8873
OG0000415	1	0.87264	0.12736	NA	NA	0.07966	1	NA	-18933.8	37871.5
OG0000415	2	0.87265	0.11101	0.01634	NA	0.07966	1	1	-18933.8	37875.5
OG0000415	3	0.75708	0.09127	0.13534	0.01632	0.07391	1	1	-18874	37753.9
OG0000415	4	0.75708	0.09127	0.13534	0.01632	0.07391	1	1	-18874	37755.9
OG0000416	1	0.92176	0.07824	NA	NA	0.01214	1	NA	-24657.4	49318.8
OG0000416	2	0.92175	0.07231	0.00593	NA	0.01214	1	1	-24657.4	49322.8
OG0000416	3	0.87156	0.07288	0.05127	0.00429	0.01253	1	1	-24609	49224.1
OG0000416	4	0.87156	0.07288	0.05127	0.00429	0.01253	1	1	-24609	49226.1
OG0000417	1	0.97526	0.02474	NA	NA	0.00943	1	NA	-9158.09	18320.2
OG0000417	2	0.97526	0.01767	0.00707	NA	0.00943	1	1	-9158.09	18324.2
OG0000417	3	0.88709	0.02366	0.08693	0.00232	0.00796	1	1	-9085.94	18177.9
OG0000417	4	0.88709	0.02366	0.08693	0.00232	0.00796	1	1	-9085.94	18179.9
OG0000418	1	0.95657	0.04343	NA	NA	0.01347	1	NA	-3112.45	6228.9
OG0000418	2	0.95658	0.00555	0.03788	NA	0.01347	1	1	-3112.45	6232.9
OG0000418	3	0.8398	0.03038	0.1253	0.00453	0.01229	1	1	-3089.66	6185.32
OG0000418	4	0.8398	0.03038	0.1253	0.00453	0.01229	1	1	-3089.66	6187.32
OG0000420	1	0.42145	0.57855	NA	NA	0.07066	1	NA	-1673.3	3350.59
OG0000420	2	0.42145	0.49853	0.08002	NA	0.07066	1	1	-1673.3	3354.59
OG0000420	3	0.31216	0.47218	0.08583	0.12983	0.04084	1	1	-1667.88	3341.75
OG0000420	4	0.31216	0.47218	0.08583	0.12983	0.04084	1	1	-1667.88	3343.75
OG0000421	1	0.98995	0.01005	NA	NA	0.03116	1	NA	-5066.15	10136.3
OG0000421	2	0.98995	0.00663	0.00341	NA	0.03116	1	1	-5066.15	10140.3
OG0000421	3	0.94136	0.00884	0.04934	0.00046	0.0322	1	1	-5058.68	10123.4
OG0000421	4	0.94136	0.00884	0.04934	0.00046	0.0322	1	1	-5058.68	10125.4
OG0000422	1	0.94902	0.05098	NA	NA	0.03735	1	NA	-14640.5	29284.9
OG0000422	2	0.94902	0.00083	0.05015	NA	0.03735	1	1	-14640.5	29288.9
OG0000422	3	0.67472	0.03288	0.27882	0.01359	0.03898	1	1	-14586.9	29179.9
OG0000422	4	0.67472	0.03288	0.27882	0.01359	0.03898	1	1	-14586.9	29181.9
OG0000424	1	0.91784	0.08216	NA	NA	0.0498	1	NA	-23099.3	46202.7
OG0000424	2	0.91784	0.07006	0.0121	NA	0.0498	1	1	-23099.3	46206.7
OG0000424	3	0.80237	0.06912	0.11832	0.01019	0.04997	1	1	-23065.9	46137.8
OG0000424	4	0.80237	0.06912	0.11832	0.01019	0.04997	1	1	-23065.9	46139.8
OG0000425	1	0.9249	0.0751	NA	NA	0.03527	1	NA	-19544.2	39092.4
OG0000425	2	0.9249	0.06886	0.00625	NA	0.03527	1	1	-19544.2	39096.4
OG0000425	3	0.90391	0.06744	0.02667	0.00199	0.0347	1	1	-19532.1	39070.2
OG0000425	4	0.90391	0.06744	0.02667	0.00199	0.0347	1	1	-19532.1	39072.2
OG0000426	1	0.96785	0.03215	NA	NA	0.0138	1	NA	-6304.9	12613.8
OG0000426	2	0.96785	0.01693	0.01522	NA	0.0138	1	1	-6304.9	12617.8
OG0000426	3	0.89539	0.02535	0.07707	0.00218	0.01398	1	1	-6274.16	12554.3
OG0000426	4	0.89539	0.02535	0.07707	0.00218	0.01398	1	1	-6274.16	12556.3
OG0000427	1	0.93315	0.06685	NA	NA	0.00701	1	NA	-4753.28	9510.56
OG0000427	2	0.93315	0.05728	0.00957	NA	0.00701	1	1	-4753.28	9514.56
OG0000427	3	0.93315	0.06685	0	0	0.00701	1	1	-4753.28	9512.56
OG0000427	4	0.93315	0.06685	0	0	0.00701	1	1	-4753.28	9514.56
OG0000428	1	0.80804	0.19196	NA	NA	0.084	1	NA	-4248.15	8500.3
OG0000428	2	0.80804	0.07136	0.1206	NA	0.084	1	1	-4248.15	8504.3
OG0000428	3	0.75429	0.15616	0.07419	0.01536	0.08058	1	1	-4246.59	8499.18
OG0000428	4	0.75429	0.15616	0.07419	0.01536	0.08058	1	1	-4246.59	8501.18
OG0000429	1	0.9477	0.0523	NA	NA	0.04698	1	NA	-14178.2	28360.4
OG0000429	2	0.94771	0.04144	0.01085	NA	0.04698	1	1	-14178.2	28364.4
OG0000429	3	0.61785	0.03202	0.33288	0.01725	0.04954	1	1	-14134.6	28275.2
OG0000429	4	0.61785	0.03202	0.33288	0.01725	0.04954	1	1	-14134.6	28277.2
OG0000430	1	0.98177	0.01823	NA	NA	0.02772	1	NA	-6722.86	13449.7
OG0000430	2	0.98177	0.01494	0.00329	NA	0.02772	1	1	-6722.86	13453.7
OG0000430	3	0.965	0.01228	0.02243	0.00029	0.02718	1	1	-6712.29	13430.6
OG0000430	4	0.965	0.01228	0.02243	0.00029	0.02718	1	1	-6712.29	13432.6
OG0000431	1	0.95947	0.04053	NA	NA	0.00933	1	NA	-3041.64	6087.28
OG0000431	2	0.95947	0.03124	0.00929	NA	0.00933	1	1	-3041.64	6091.28
OG0000431	3	0.94739	0.03223	0.01971	0.00067	0.00936	1	1	-3028.5	6063
OG0000431	4	0.94739	0.03223	0.01971	0.00067	0.00936	1	1	-3028.5	6065
OG0000435	1	0.11866	0.88134	NA	NA	0	1	NA	-3647.73	7299.46
OG0000435	2	0.11862	0.79169	0.0897	NA	0	1	10.249	-3635.7	7279.4
OG0000435	3	0.82399	0.09583	0.07183	0.00835	0.05585	1	1	-3521.21	7048.43
OG0000435	4	0.82399	0.09583	0.07183	0.00835	0.05585	1	1	-3521.21	7050.43
OG0000436	1	0.84831	0.15169	NA	NA	0.03794	1	NA	-4840.18	9684.36
OG0000436	2	0.84831	0.15169	0	NA	0.03794	1	1	-4840.18	9688.36
OG0000436	3	0.80824	0.13747	0.0464	0.00789	0.03497	1	1	-4829.42	9664.84
OG0000436	4	0.80823	0.13747	0.0464	0.00789	0.03497	1	1	-4829.42	9666.84
OG0000439	1	0.99999	1e-05	NA	NA	0.01808	1	NA	-1777.77	3559.54
OG0000439	2	1	0	0	NA	0.01808	1	1	-1777.77	3563.54
OG0000439	3	0.97794	0	0.02206	0	0.01866	1	1	-1775.84	3557.69
OG0000439	4	0.97794	0	0.02206	0	0.01866	1	1	-1775.84	3559.69
OG0000440	1	0.91753	0.08247	NA	NA	0.02783	1	NA	-3536.9	7077.8
OG0000440	2	0.91753	0.0511	0.03136	NA	0.02783	1	1	-3536.9	7081.8
OG0000440	3	0.91336	0.07269	0.01291	0.00103	0.02685	1	1	-3535.59	7077.18
OG0000440	4	0.91336	0.07269	0.01291	0.00103	0.02685	1	1	-3535.59	7079.18
OG0000442	1	0.95877	0.04123	NA	NA	0.01922	1	NA	-4323.79	8651.58
OG0000442	2	0.95877	0.00011	0.04112	NA	0.01922	1	1	-4323.79	8655.58
OG0000442	3	0.86817	0.03353	0.09465	0.00365	0.01862	1	1	-4312.66	8631.32
OG0000442	4	0.86817	0.03353	0.09465	0.00365	0.01862	1	1	-4312.66	8633.32
OG0000443	1	0.9591	0.0409	NA	NA	0.00569	1	NA	-5005.26	10014.5
OG0000443	2	0.95908	0.01095	0.02997	NA	0.00569	1	1	-5005.26	10018.5
OG0000443	3	0.61283	0.02505	0.3479	0.01422	0.0013	1	1	-4985.61	9977.23
OG0000443	4	0.61283	0.02505	0.3479	0.01422	0.0013	1	1	-4985.61	9979.23
OG0000445	1	0.82917	0.17083	NA	NA	0.05866	1	NA	-1487.11	2978.22
OG0000445	2	0.82917	0.17058	0.00025	NA	0.05866	1	1	-1487.11	2982.22
OG0000445	3	0.82801	0.12482	0.04098	0.00618	0.04175	1	1	-1481.31	2968.62
OG0000445	4	0.82806	0.12481	0.04096	0.00617	0.04395	1	2.47987	-1481.09	2970.17
OG0000448	1	0.90116	0.09884	NA	NA	0	1	NA	-209.494	422.988
OG0000448	2	0.90116	0.09558	0.00326	NA	0	1	1	-209.494	426.988
OG0000448	3	0.9	0	0.1	0	0	1	1	-202.493	410.986
OG0000448	4	0.9	0	0.1	0	0	1	1	-202.493	412.986
OG0000450	1	0.9836	0.0164	NA	NA	0.0273	1	NA	-13438	26880.1
OG0000450	2	0.9836	0.01546	0.00094	NA	0.0273	1	1	-13438	26884.1
OG0000450	3	0.69737	0.00989	0.28864	0.0041	0.02528	1	1	-13381	26768
OG0000450	4	0.69737	0.00989	0.28864	0.0041	0.02528	1	1	-13381	26770
OG0000454	1	0.99668	0.00332	NA	NA	0.01699	1	NA	-25387	50778
OG0000454	2	0.99669	0.00116	0.00216	NA	0.01699	1	1	-25387	50782
OG0000454	3	0.85995	0.00269	0.13693	0.00043	0.01715	1	1	-25290.4	50586.8
OG0000454	4	0.85996	0.00269	0.13693	0.00043	0.01715	1	1	-25290.4	50588.8
OG0000455	1	0.98578	0.01422	NA	NA	0.01206	1	NA	-31621.2	63246.4
OG0000455	2	0.98578	0.00427	0.00995	NA	0.01206	1	1	-31621.2	63250.4
OG0000455	3	0.49541	0.0062	0.49224	0.00616	0.01202	1	1	-31514	63034.1
OG0000455	4	0.49541	0.0062	0.49224	0.00616	0.01202	1	1	-31514	63036.1
OG0000456	1	0.9444	0.0556	NA	NA	0.00912	1	NA	-4221.55	8447.1
OG0000456	2	0.94441	0.04165	0.01394	NA	0.00912	1	1	-4221.55	8451.1
OG0000456	3	0.91238	0.03719	0.04846	0.00198	0.01076	1	1	-4215.75	8437.49
OG0000456	4	0.91238	0.03719	0.04846	0.00198	0.01076	1	1	-4215.75	8439.49
OG0000459	1	0.99329	0.00671	NA	NA	0.0016	1	NA	-4334.74	8673.49
OG0000459	2	0.99331	1e-05	0.00668	NA	0.0016	1	1	-4334.74	8677.49
OG0000459	3	0.9933	0.0067	0	0	0.0016	1	1	-4334.74	8675.49
OG0000459	4	0.99329	0.00671	0	0	0.0016	1	1	-4334.74	8677.49
OG0000460	1	0.9562	0.0438	NA	NA	0.01747	1	NA	-2730.67	5465.34
OG0000460	2	0.9562	0.04118	0.00261	NA	0.01747	1	1	-2730.67	5469.34
OG0000460	3	0.91146	0.04196	0.04453	0.00205	0.02695	1	1	-2714.6	5435.2
OG0000460	4	0.91146	0.04196	0.04453	0.00205	0.02695	1	1	-2714.6	5437.2
OG0000461	1	0.9982	0.0018	NA	NA	0.01346	1	NA	-8863.89	17731.8
OG0000461	2	0.99819	0.00041	0.00139	NA	0.01346	1	1	-8863.89	17735.8
OG0000461	3	0.67289	0	0.32711	0	0.01217	1	1	-8838.07	17682.1
OG0000461	4	0.6729	0	0.3271	0	0.01217	1	1	-8838.07	17684.1
OG0000462	1	0.69526	0.30474	NA	NA	0.0393	1	NA	-1551.04	3106.07
OG0000462	2	0.69606	0.25177	0.05217	NA	0.04115	1	39.9372	-1546.21	3100.42
OG0000462	3	0.65898	0.24635	0.06891	0.02576	0.03466	1	1	-1547.66	3101.32
OG0000462	4	0.65898	0.24635	0.06891	0.02576	0.03466	1	1	-1547.66	3103.32
OG0000463	1	0.96578	0.03422	NA	NA	0.03789	1	NA	-10718.2	21440.5
OG0000463	2	0.96578	0.02358	0.01064	NA	0.03789	1	1	-10718.2	21444.5
OG0000463	3	0.75582	0.01755	0.22149	0.00514	0.03587	1	1	-10668	21342
OG0000463	4	0.75582	0.01755	0.22149	0.00514	0.03587	1	1	-10668	21344
OG0000464	1	0.99434	0.00566	NA	NA	0.02225	1	NA	-7447.74	14899.5
OG0000464	2	0.99435	0.00209	0.00356	NA	0.02225	1	1	-7447.74	14903.5
OG0000464	3	0.54989	0.00305	0.44459	0.00246	0.02288	1	1	-7438.46	14882.9
OG0000464	4	0.54989	0.00305	0.44459	0.00246	0.02288	1	1	-7438.46	14884.9
OG0000466	1	0.99999	1e-05	NA	NA	0.01653	1	NA	-3675.76	7355.52
OG0000466	2	1	0	0	NA	0.01653	1	1	-3675.76	7359.52
OG0000466	3	0.79103	0	0.20897	0	0.01751	1	1	-3665.22	7336.44
OG0000466	4	0.79104	0	0.20896	0	0.01751	1	1	-3665.22	7338.44
OG0000467	1	0.99066	0.00934	NA	NA	0.01191	1	NA	-18211.8	36427.6
OG0000467	2	0.99066	0.00374	0.00561	NA	0.01191	1	1	-18211.8	36431.6
OG0000467	3	0.95218	0.00618	0.04137	0.00027	0.01295	1	1	-18170.6	36347.2
OG0000467	4	0.95218	0.00618	0.04137	0.00027	0.01295	1	1	-18170.6	36349.2
OG0000468	1	0.84471	0.15529	NA	NA	0.09127	1	NA	-3358.3	6720.61
OG0000468	2	0.84471	0.04921	0.10608	NA	0.09127	1	1	-3358.3	6724.61
OG0000468	3	0.79581	0.13635	0.05792	0.00992	0.09019	1	1	-3357.87	6721.73
OG0000468	4	0.79581	0.13635	0.05792	0.00992	0.09019	1	1	-3357.87	6723.73
OG0000470	1	0.86196	0.13804	NA	NA	0.0626	1	NA	-7846.45	15696.9
OG0000470	2	0.86196	7e-05	0.13797	NA	0.0626	1	1	-7846.45	15700.9
OG0000470	3	0.74884	0.10585	0.12731	0.018	0.05674	1	1	-7827.33	15660.7
OG0000470	4	0.75203	0.10635	0.12407	0.01755	0.05688	1	1.06439	-7827.32	15662.6
OG0000471	1	0.89479	0.10521	NA	NA	0.07057	1	NA	-5275.01	10554
OG0000471	2	0.89479	0.01207	0.09314	NA	0.07057	1	1	-5275.01	10558
OG0000471	3	0.77206	0.05017	0.16692	0.01085	0.05233	1	1	-5264.15	10534.3
OG0000471	4	0.77206	0.05017	0.16692	0.01085	0.05233	1	1	-5264.15	10536.3
OG0000472	1	0.99638	0.00362	NA	NA	0.03398	1	NA	-7847.59	15699.2
OG0000472	2	0.99638	0.00176	0.00186	NA	0.03398	1	1	-7847.59	15703.2
OG0000472	3	0.82406	0	0.17594	0	0.03401	1	1	-7820.89	15647.8
OG0000472	4	0.82406	0	0.17594	0	0.03401	1	1	-7820.89	15649.8
OG0000475	1	0.97743	0.02257	NA	NA	0.03153	1	NA	-5609.18	11222.4
OG0000475	2	0.97743	0.008	0.01457	NA	0.03153	1	1	-5609.18	11226.4
OG0000475	3	0.48332	0.00473	0.50699	0.00496	0.02652	1	1	-5576.22	11158.4
OG0000475	4	0.48332	0.00473	0.50699	0.00496	0.02652	1	1	-5576.22	11160.4
OG0000476	1	0.90935	0.09065	NA	NA	0.02226	1	NA	-5717.88	11439.8
OG0000476	2	0.90935	0.06161	0.02904	NA	0.02228	1	1	-5717.88	11443.8
OG0000476	3	0.76643	0.06401	0.15649	0.01307	0.08858	1	1	-5712.47	11430.9
OG0000476	4	0.76643	0.06401	0.15649	0.01307	0.08858	1	1	-5712.47	11432.9
OG0000477	1	0.99999	1e-05	NA	NA	0.09688	1	NA	-964.324	1932.65
OG0000477	2	1	0	0	NA	0.09688	1	1	-964.323	1936.65
OG0000477	3	0.93144	0	0.06856	0	0.09324	1	1	-962.717	1931.43
OG0000477	4	0.93144	0	0.06856	0	0.09324	1	1	-962.717	1933.43
OG0000478	1	0.99999	1e-05	NA	NA	0.01385	1	NA	-3446.45	6896.9
OG0000478	2	1	0	0	NA	0.01385	1	1	-3446.45	6900.9
OG0000478	3	0.98646	0	0.01354	0	0.01359	1	1	-3436.06	6878.11
OG0000478	4	0.98646	0	0.01354	0	0.01359	1	1	-3436.06	6880.11
OG0000479	1	0.99999	1e-05	NA	NA	0.01064	1	NA	-3403.82	6811.63
OG0000479	2	1	0	0	NA	0.01064	1	1	-3403.82	6815.63
OG0000479	3	1	0	0	0	0.01064	1	1	-3403.82	6813.63
OG0000479	4	1	0	0	0	0.01064	1	1	-3403.82	6815.63
OG0000480	1	0.98568	0.01432	NA	NA	0.00714	1	NA	-5981.83	11967.7
OG0000480	2	0.98568	0.00623	0.00809	NA	0.00714	1	1	-5981.83	11971.7
OG0000480	3	0.91584	0.00447	0.0793	0.00039	0.00873	1	1	-5969.88	11945.8
OG0000480	4	0.91584	0.00447	0.0793	0.00039	0.00873	1	1	-5969.88	11947.8
OG0000481	1	0.99999	1e-05	NA	NA	0.02141	1	NA	-8409.55	16823.1
OG0000481	2	1	0	0	NA	0.02141	1	1	-8409.55	16827.1
OG0000481	3	0.53222	0	0.46778	0	0.02314	1	1	-8334.78	16675.6
OG0000481	4	0.53222	0	0.46778	0	0.02314	1	1	-8334.78	16677.6
OG0000482	1	0.99999	1e-05	NA	NA	0.00681	1	NA	-2100.42	4204.84
OG0000482	2	1	0	0	NA	0.00681	1	1	-2100.42	4208.83
OG0000482	3	0.91042	0	0.08958	0	0.00828	1	1	-2093.86	4193.71
OG0000482	4	1	0	0	0	0.0068	1	42.3061	-2100.42	4208.83
OG0000483	1	0.83108	0.16892	NA	NA	0.08825	1	NA	-34457.5	68918.9
OG0000483	2	0.83107	0.16893	0	NA	0.08825	1	20.1152	-34457.5	68922.9
OG0000483	3	0.63754	0.11134	0.21378	0.03734	0.0779	1	1	-34382.2	68770.3
OG0000483	4	0.63829	0.11145	0.21306	0.0372	0.07795	1	1.04664	-34382.1	68772.3
OG0000484	1	0.97762	0.02238	NA	NA	0.04174	1	NA	-6037	12078
OG0000484	2	0.97762	0.00952	0.01286	NA	0.04174	1	1	-6037	12082
OG0000484	3	0.74486	0.01123	0.24029	0.00362	0.04339	1	1	-5999.15	12004.3
OG0000484	4	0.74486	0.01123	0.24028	0.00362	0.04339	1	1	-5999.15	12006.3
OG0000485	1	0.95113	0.04887	NA	NA	0.02128	1	NA	-7520.17	15044.3
OG0000485	2	0.95113	0.01156	0.03731	NA	0.02128	1	1	-7520.17	15048.3
OG0000485	3	0.90719	0.04464	0.04592	0.00226	0.02199	1	1	-7502.92	15011.8
OG0000485	4	0.90719	0.04464	0.04592	0.00226	0.02199	1	1	-7502.92	15013.8
OG0000486	1	0.9574	0.0426	NA	NA	0.03487	1	NA	-31455.4	62914.8
OG0000486	2	0.9574	0.03403	0.00856	NA	0.03487	1	1	-31455.4	62918.8
OG0000486	3	0.80858	0.03298	0.15222	0.00621	0.03258	1	1	-31318.1	62642.3
OG0000486	4	0.80858	0.03298	0.15222	0.00621	0.03258	1	1	-31318.1	62644.3
OG0000487	1	0.92489	0.07511	NA	NA	0.03792	1	NA	-16324.7	32653.4
OG0000487	2	0.92489	0	0.07511	NA	0.03792	1	1	-16324.7	32657.4
OG0000487	3	0.58162	0.04411	0.34789	0.02638	0.03975	1	1	-16293	32592
OG0000487	4	0.58162	0.04411	0.34789	0.02638	0.03975	1	1	-16293	32594
OG0000488	1	0.97989	0.02011	NA	NA	0.01028	1	NA	-4598.92	9201.84
OG0000488	2	0.97989	0.01443	0.00567	NA	0.01028	1	1	-4598.92	9205.84
OG0000488	3	0.87101	0.01127	0.11621	0.0015	0.00934	1	1	-4566.19	9138.38
OG0000488	4	0.871	0.01128	0.11622	0.00151	0.00932	1	1	-4566.19	9140.38
OG0000490	1	0.95753	0.04247	NA	NA	0.01054	1	NA	-5059.44	10122.9
OG0000490	2	0.95753	0.00261	0.03987	NA	0.01054	1	1	-5059.44	10126.9
OG0000490	3	0.93096	0.04023	0.02762	0.00119	0.00739	1	1	-5056.88	10119.8
OG0000490	4	0.93096	0.04023	0.02762	0.00119	0.00739	1	1	-5056.88	10121.8
OG0000491	1	0.77967	0.22033	NA	NA	0.07909	1	NA	-3970	7943.99
OG0000491	2	0.77967	0.06871	0.15163	NA	0.07909	1	1	-3970	7947.99
OG0000491	3	0.71516	0.19874	0.06738	0.01872	0.07705	1	1	-3967.05	7940.11
OG0000491	4	0.71516	0.19874	0.06738	0.01872	0.07705	1	1	-3967.05	7942.11
OG0000493	1	0.97253	0.02747	NA	NA	0.02097	1	NA	-7751.86	15507.7
OG0000493	2	0.97253	0.01714	0.01034	NA	0.02097	1	1	-7751.86	15511.7
OG0000493	3	0.813	0.02351	0.1589	0.00459	0.02033	1	1	-7700.09	15406.2
OG0000493	4	0.813	0.02351	0.1589	0.00459	0.02033	1	1	-7700.09	15408.2
OG0000496	1	0.97581	0.02419	NA	NA	0.02348	1	NA	-4089.86	8183.73
OG0000496	2	0.97581	0.01605	0.00814	NA	0.02348	1	1	-4089.86	8187.73
OG0000496	3	0.90909	0.01826	0.07122	0.00143	0.02234	1	1	-4085.91	8177.82
OG0000496	4	0.49456	0.00973	0.48614	0.00957	0.01746	1	1	-4079.56	8167.12
OG0000497	1	0.11101	0.88899	NA	NA	0	1	NA	-974.566	1953.13
OG0000497	2	0.11074	0.77973	0.10953	NA	0	1	4.43263	-965.072	1938.14
OG0000497	3	0.8889	0.1111	0	0	0.03171	1	1	-898.239	1802.48
OG0000497	4	0.8889	0.1111	0	0	0.03171	1	1	-898.239	1804.48
OG0000499	1	0.87355	0.12645	NA	NA	0.01443	1	NA	-4812.01	9628.03
OG0000499	2	0.87355	0.12645	0	NA	0.01443	1	6.19219	-4812.01	9632.03
OG0000499	3	0.65385	0.08337	0.23307	0.02972	0.0139	1	1	-4795.48	9596.96
OG0000499	4	0.65385	0.08337	0.23307	0.02972	0.0139	1	1	-4795.48	9598.96
OG0000500	1	0.91483	0.08517	NA	NA	0.05883	1	NA	-5107.85	10219.7
OG0000500	2	0.91483	0.0399	0.04527	NA	0.05883	1	1	-5107.85	10223.7
OG0000500	3	0.60079	0.1073	0.24767	0.04423	0.0892	1	1	-5092.55	10191.1
OG0000500	4	0.6008	0.1073	0.24767	0.04423	0.08921	1	1	-5092.55	10193.1
OG0000501	1	0.98213	0.01787	NA	NA	0.03544	1	NA	-5862.83	11729.7
OG0000501	2	0.98213	0.00816	0.00971	NA	0.03544	1	1	-5862.83	11733.7
OG0000501	3	0.90433	0.01768	0.07649	0.0015	0.03706	1	1	-5849.89	11705.8
OG0000501	4	0.90433	0.01768	0.07649	0.0015	0.03706	1	1	-5849.89	11707.8
OG0000502	1	0.97656	0.02344	NA	NA	0.02864	1	NA	-6130.28	12264.6
OG0000502	2	0.97632	0.00905	0.01463	NA	0.02753	1	1	-6130.27	12268.5
OG0000502	3	0.53486	0.00876	0.44903	0.00735	0.03518	1	1	-6096.38	12198.8
OG0000502	4	0.9764	0.0236	0	0	0.02786	1	148.087	-6130.27	12268.5
OG0000503	1	0.64596	0.35404	NA	NA	0.08935	1	NA	-4742.81	9489.63
OG0000503	2	0.64596	0.0483	0.30574	NA	0.08935	1	1	-4742.81	9493.63
OG0000503	3	0.64596	0.35404	0	0	0.08935	1	1	-4742.81	9491.63
OG0000503	4	0.58287	0.04644	0.34333	0.02736	0.06343	1	1	-4707.17	9422.33
OG0000504	1	0.96769	0.03231	NA	NA	0.03247	1	NA	-16367.8	32739.5
OG0000504	2	0.96769	0.02238	0.00993	NA	0.03247	1	1	-16367.8	32743.5
OG0000504	3	0.82088	0.02556	0.14892	0.00464	0.0356	1	1	-16306.2	32618.3
OG0000504	4	0.82088	0.02556	0.14892	0.00464	0.0356	1	1	-16306.2	32620.3
OG0000506	1	0.96062	0.03938	NA	NA	0.0429	1	NA	-12132.7	24269.3
OG0000506	2	0.96062	0.02468	0.0147	NA	0.0429	1	1	-12132.7	24273.3
OG0000506	3	0.38328	0.01411	0.58121	0.0214	0.03663	1	1	-12054.2	24114.4
OG0000506	4	0.38328	0.01411	0.58121	0.0214	0.03663	1	1	-12054.2	24116.4
OG0000507	1	0.9514	0.0486	NA	NA	0.02132	1	NA	-28086.3	56176.6
OG0000507	2	0.9514	0.01659	0.03201	NA	0.02132	1	1	-28086.3	56180.6
OG0000507	3	0.79472	0.03486	0.16325	0.00716	0.02042	1	1	-27972.8	55951.6
OG0000507	4	0.79472	0.03486	0.16325	0.00716	0.02042	1	1	-27972.8	55953.6
OG0000508	1	0.98203	0.01797	NA	NA	0.01003	1	NA	-8468.41	16940.8
OG0000508	2	0.98203	0.00581	0.01216	NA	0.01003	1	1	-8468.41	16944.8
OG0000508	3	0.94629	0.01374	0.0394	0.00057	0.00983	1	1	-8453	16912
OG0000508	4	0.94629	0.01374	0.0394	0.00057	0.00983	1	1	-8453	16914
OG0000509	1	0.95328	0.04672	NA	NA	0.03696	1	NA	-4837.6	9679.2
OG0000509	2	0.95328	0.00128	0.04544	NA	0.03696	1	1	-4837.6	9683.2
OG0000509	3	0.92307	0.04584	0.02962	0.00147	0.03713	1	1	-4837.07	9680.15
OG0000509	4	0.9231	0.04587	0.02956	0.00147	0.03714	1	1.69534	-4837.07	9682.14
OG0000510	1	0.86603	0.13397	NA	NA	0.03186	1	NA	-7274.68	14553.4
OG0000510	2	0.86603	0.00179	0.13218	NA	0.03186	1	1	-7274.68	14557.4
OG0000510	3	0.74019	0.03171	0.21872	0.00937	0.02943	1	1	-7250.74	14507.5
OG0000510	4	0.74019	0.03171	0.21873	0.00937	0.02943	1	1	-7250.74	14509.5
OG0000511	1	0.7208	0.2792	NA	NA	0.12817	1	NA	-4055.7	8115.4
OG0000511	2	0.72079	0.25745	0.02176	NA	0.12817	1	1	-4055.7	8119.4
OG0000511	3	0.45043	0.1103	0.35286	0.08641	0.08686	1	1	-4045.82	8097.64
OG0000511	4	0.45043	0.1103	0.35286	0.08641	0.08686	1	1	-4045.82	8099.64
OG0000512	1	0.91073	0.08927	NA	NA	0.05247	1	NA	-22925.6	45855.3
OG0000512	2	0.91073	0.08927	0	NA	0.05247	1	30.2918	-22925.6	45859.3
OG0000512	3	0.76817	0.07432	0.14362	0.01389	0.05315	1	1	-22889	45784.1
OG0000512	4	0.76817	0.07432	0.14362	0.01389	0.05315	1	1	-22889	45786.1
OG0000513	1	0.67349	0.32651	NA	NA	0.08417	1	NA	-12393.6	24791.3
OG0000513	2	0.67349	0.30824	0.01827	NA	0.08417	1	1	-12393.6	24795.3
OG0000513	3	0.632	0.29579	0.04919	0.02302	0.08261	1	1	-12390.5	24787.1
OG0000513	4	0.632	0.29579	0.04919	0.02302	0.08261	1	1	-12390.5	24789.1
OG0000514	1	0.79501	0.20499	NA	NA	0.07626	1	NA	-1766.78	3537.55
OG0000514	2	0.79501	0.01502	0.18997	NA	0.07626	1	1	-1766.78	3541.55
OG0000514	3	0.48399	0.08781	0.36244	0.06576	0.0541	1	1	-1763	3532.01
OG0000514	4	0.48399	0.08781	0.36244	0.06576	0.0541	1	1	-1763	3534.01
OG0000518	1	0.98818	0.01182	NA	NA	0.02144	1	NA	-11462.6	22929.2
OG0000518	2	0.98818	0	0.01182	NA	0.02144	1	1	-11462.6	22933.2
OG0000518	3	0.8506	0.01041	0.13732	0.00168	0.02067	1	1	-11431.3	22868.6
OG0000518	4	0.85105	0.01041	0.13686	0.00167	0.02069	1	1.42912	-11431.3	22870.6
OG0000519	1	0.92499	0.07501	NA	NA	0.03551	1	NA	-5753.6	11511.2
OG0000519	2	0.92499	0.05817	0.01684	NA	0.03551	1	1	-5753.6	11515.2
OG0000519	3	0.71613	0.06764	0.19757	0.01866	0.03836	1	1	-5741.54	11489.1
OG0000519	4	0.71613	0.06764	0.19757	0.01866	0.03836	1	1	-5741.54	11491.1
OG0000520	1	0.93106	0.06894	NA	NA	0.04124	1	NA	-10488	20979.9
OG0000520	2	0.93106	0.0095	0.05944	NA	0.04124	1	1	-10488	20983.9
OG0000520	3	0.73437	0.05273	0.19864	0.01426	0.04219	1	1	-10446.8	20899.5
OG0000520	4	0.73437	0.05273	0.19864	0.01426	0.04219	1	1	-10446.8	20901.5
OG0000522	1	0.98205	0.01795	NA	NA	0.04426	1	NA	-5226.95	10457.9
OG0000522	2	0.98205	0	0.01795	NA	0.04426	1	1	-5226.95	10461.9
OG0000522	3	0.6326	0.01543	0.34359	0.00838	0.05167	1	1	-5217.44	10440.9
OG0000522	4	0.6326	0.01543	0.34359	0.00838	0.05167	1	1	-5217.44	10442.9
OG0000524	1	0.90367	0.09633	NA	NA	0.0566	1	NA	-25253.7	50511.5
OG0000524	2	0.90367	0.04194	0.05439	NA	0.0566	1	1	-25253.7	50515.5
OG0000524	3	0.77708	0.07323	0.13681	0.01289	0.05913	1	1	-25200.4	50406.9
OG0000524	4	0.77708	0.07323	0.13681	0.01289	0.05913	1	1	-25200.4	50408.9
OG0000525	1	0.85353	0.14647	NA	NA	0.04247	1	NA	-5718.24	11440.5
OG0000525	2	0.85353	0.0789	0.06758	NA	0.04247	1	1	-5718.24	11444.5
OG0000525	3	0.61899	0.08698	0.2578	0.03623	0.0429	1	1	-5696.41	11398.8
OG0000525	4	0.61899	0.08698	0.2578	0.03623	0.0429	1	1	-5696.41	11400.8
OG0000526	1	0.99025	0.00975	NA	NA	0.01189	1	NA	-18428.2	36860.4
OG0000526	2	0.99025	0.00123	0.00853	NA	0.01189	1	1	-18428.2	36864.4
OG0000526	3	0.88302	0.00821	0.10776	0.001	0.01216	1	1	-18352.7	36711.4
OG0000526	4	0.88302	0.00821	0.10776	0.001	0.01216	1	1	-18352.7	36713.4
OG0000527	1	0.92851	0.07149	NA	NA	0.04348	1	NA	-3836.13	7676.26
OG0000527	2	0.91621	0.00254	0.08125	NA	0.04338	1	1	-3836.75	7681.5
OG0000527	3	0.90036	0.06308	0.03417	0.00239	0.04545	1	1	-3835.43	7676.87
OG0000527	4	0.90036	0.06308	0.03416	0.00239	0.04545	1	1	-3835.43	7678.87
OG0000528	1	0.96203	0.03797	NA	NA	0.019	1	NA	-18548.9	37101.8
OG0000528	2	0.96203	0.00972	0.02825	NA	0.019	1	1	-18548.9	37105.8
OG0000528	3	0.71215	0.02348	0.25593	0.00844	0.02	1	1	-18439.6	36885.2
OG0000528	4	0.71215	0.02348	0.25593	0.00844	0.02	1	1	-18439.6	36887.2
OG0000529	1	0.99999	1e-05	NA	NA	0.00818	1	NA	-1955.44	3914.87
OG0000529	2	1	0	0	NA	0.00818	1	1	-1955.43	3918.87
OG0000529	3	0.77761	0	0.22239	0	0.01216	1	1	-1955.97	3917.93
OG0000529	4	1	0	0	0	0.00818	1	1	-1955.43	3918.87
OG0000532	1	0.9107	0.0893	NA	NA	0.04269	1	NA	-11099.1	22202.2
OG0000532	2	0.91069	0.08482	0.00449	NA	0.04269	1	1	-11099.1	22206.2
OG0000532	3	0.54254	0.02633	0.41117	0.01996	0.03593	1	1	-10959.8	21925.6
OG0000532	4	0.54254	0.02633	0.41117	0.01996	0.03593	1	1	-10959.8	21927.6
OG0000533	1	0.94886	0.05114	NA	NA	0.03147	1	NA	-11437.2	22878.4
OG0000533	2	0.94887	0.05113	0	NA	0.03147	1	8.87068	-11437.2	22882.4
OG0000533	3	0.45995	0.02043	0.49752	0.0221	0.0314	1	1	-11382.1	22770.3
OG0000533	4	0.45995	0.02043	0.49752	0.0221	0.0314	1	1	-11382.1	22772.3
OG0000534	1	0.87019	0.12981	NA	NA	0.04095	1	NA	-15565.9	31135.7
OG0000534	2	0.87019	0.0046	0.12521	NA	0.04094	1	1	-15565.9	31139.7
OG0000534	3	0.7949	0.10826	0.08523	0.01161	0.03914	1	1	-15532.8	31071.7
OG0000534	4	0.7949	0.10826	0.08523	0.01161	0.03914	1	1	-15532.8	31073.7
OG0000535	1	0.94776	0.05224	NA	NA	0.05108	1	NA	-7290.52	14585
OG0000535	2	0.92885	0.06036	0.01079	NA	0.05494	1	1	-7290.49	14589
OG0000535	3	0.80846	0.0441	0.13981	0.00763	0.04771	1	1	-7275.4	14556.8
OG0000535	4	0.80846	0.0441	0.13981	0.00763	0.04771	1	1	-7275.4	14558.8
OG0000536	1	0.96578	0.03422	NA	NA	0.01393	1	NA	-4586.28	9176.56
OG0000536	2	0.96578	0.0119	0.02232	NA	0.01393	1	1	-4586.28	9180.56
OG0000536	3	0.78971	0.01913	0.18664	0.00452	0.01434	1	1	-4567.65	9141.31
OG0000536	4	0.78971	0.01913	0.18663	0.00452	0.01434	1	1	-4567.65	9143.31
OG0000537	1	0.99472	0.00528	NA	NA	0.01343	1	NA	-18105.7	36215.4
OG0000537	2	0.99472	0.00094	0.00434	NA	0.01343	1	1	-18105.7	36219.4
OG0000537	3	0.96318	0.00523	0.03142	0.00017	0.01332	1	1	-18091.6	36189.1
OG0000537	4	0.96318	0.00523	0.03142	0.00017	0.01332	1	1	-18091.6	36191.1
OG0000538	1	0.89985	0.10015	NA	NA	0.07141	1	NA	-10667.7	21339.3
OG0000538	2	0.89985	0.09246	0.0077	NA	0.07141	1	1	-10667.7	21343.3
OG0000538	3	0.69318	0.03384	0.26027	0.01271	0.05691	1	1	-10594.3	21194.6
OG0000538	4	0.69318	0.03384	0.26027	0.01271	0.05691	1	1	-10594.3	21196.6
OG0000539	1	0.9185	0.0815	NA	NA	0.06049	1	NA	-9012.08	18028.2
OG0000539	2	0.9185	0.07354	0.00797	NA	0.06049	1	1	-9012.08	18032.2
OG0000539	3	0.72604	0.07292	0.18269	0.01835	0.05702	1	1	-8993.16	17992.3
OG0000539	4	0.72604	0.07292	0.18269	0.01835	0.05702	1	1	-8993.16	17994.3
OG0000540	1	0.92773	0.07227	NA	NA	0.07279	1	NA	-5188.57	10381.1
OG0000540	2	0.92773	0.04705	0.02522	NA	0.07279	1	1	-5188.57	10385.1
OG0000540	3	0.82217	0.05663	0.11339	0.00781	0.0715	1	1	-5181.87	10369.7
OG0000540	4	0.82217	0.05663	0.11339	0.00781	0.0715	1	1	-5181.87	10371.7
OG0000541	1	0.97904	0.02096	NA	NA	0.02128	1	NA	-7103.48	14211
OG0000541	2	0.97904	0.01542	0.00555	NA	0.02128	1	1	-7103.48	14215
OG0000541	3	0.73233	0.01482	0.24784	0.00501	0.02063	1	1	-7036.57	14079.1
OG0000541	4	0.73233	0.01482	0.24784	0.00501	0.02063	1	1	-7036.57	14081.1
OG0000542	1	0.99612	0.00388	NA	NA	0.03052	1	NA	-20258.3	40520.7
OG0000542	2	0.99612	0.0009	0.00297	NA	0.03052	1	1	-20258.3	40524.7
OG0000542	3	0.7829	0.00302	0.21327	0.00082	0.03201	1	1	-20133.1	40272.3
OG0000542	4	0.7829	0.00302	0.21326	0.00082	0.03201	1	1	-20133.1	40274.3
OG0000543	1	0.99999	1e-05	NA	NA	0.07561	1	NA	-1744.09	3492.17
OG0000543	2	1	0	0	NA	0.07561	1	1	-1744.09	3496.17
OG0000543	3	1	0	0	0	0.07561	1	1	-1744.09	3494.17
OG0000543	4	1	0	0	0	0.07561	1	1	-1744.09	3496.17
OG0000544	1	0.96726	0.03274	NA	NA	0.02069	1	NA	-11370.5	22744.9
OG0000544	2	0.96726	0.03264	9e-05	NA	0.02069	1	1	-11370.5	22748.9
OG0000544	3	0.76433	0.02647	0.2022	0.007	0.02469	1	1	-11313	22631.9
OG0000544	4	0.76433	0.02647	0.2022	0.007	0.02469	1	1	-11313	22633.9
OG0000545	1	0.95859	0.04141	NA	NA	0.02556	1	NA	-8352.07	16708.1
OG0000545	2	0.95859	0.02594	0.01548	NA	0.02556	1	1	-8352.07	16712.1
OG0000545	3	0.90921	0.03129	0.05752	0.00198	0.02447	1	1	-8341.13	16688.3
OG0000545	4	0.90921	0.03129	0.05752	0.00198	0.02447	1	1	-8341.13	16690.3
OG0000547	1	0.95323	0.04677	NA	NA	0.08272	1	NA	-2348.87	4701.75
OG0000547	2	0.95323	0.04188	0.00489	NA	0.08272	1	1	-2348.87	4705.75
OG0000547	3	0.84337	0.04191	0.10929	0.00543	0.08206	1	1	-2345.75	4697.5
OG0000547	4	0.85275	0.04226	0.10003	0.00496	0.08274	1	12.9351	-2345.55	4699.09
OG0000548	1	0.98671	0.01329	NA	NA	0.01641	1	NA	-6521.91	13047.8
OG0000548	2	0.98671	0.00412	0.00917	NA	0.01641	1	1	-6521.91	13051.8
OG0000548	3	0.95487	0.01791	0.02671	0.0005	0.01506	1	1	-6512.21	13030.4
OG0000548	4	0.95487	0.01791	0.02671	0.0005	0.01506	1	1	-6512.21	13032.4
OG0000550	1	0.96775	0.03225	NA	NA	0.01521	1	NA	-2048.81	4101.63
OG0000550	2	0.96775	0	0.03225	NA	0.01521	1	1	-2048.81	4105.63
OG0000550	3	0.91301	0.01732	0.06838	0.0013	0.0156	1	1	-2045.09	4096.18
OG0000550	4	0.91301	0.01732	0.06838	0.0013	0.0156	1	1	-2045.09	4098.18
OG0000552	1	0.8405	0.1595	NA	NA	0.04515	1	NA	-4590.1	9184.2
OG0000552	2	0.8405	0.15928	0.00022	NA	0.04515	1	1	-4590.1	9188.2
OG0000552	3	0.74301	0.08943	0.14956	0.018	0.03511	1	1	-4559	9124
OG0000552	4	0.74301	0.08943	0.14956	0.018	0.03511	1	1	-4559	9126
OG0000553	1	0.79442	0.20558	NA	NA	0.10511	1	NA	-10334.5	20673
OG0000553	2	0.79442	0.20558	0	NA	0.10511	1	7.79818	-10334.5	20677
OG0000553	3	0.65395	0.16895	0.14074	0.03636	0.10028	1	1	-10325.1	20656.1
OG0000553	4	0.65395	0.16895	0.14074	0.03636	0.10028	1	1	-10325.1	20658.1
OG0000554	1	0.86171	0.13829	NA	NA	0.04208	1	NA	-38002.9	76009.7
OG0000554	2	0.86171	0.13829	0	NA	0.04208	1	16.084	-38002.9	76013.7
OG0000554	3	0.69433	0.08893	0.19213	0.02461	0.04432	1	1	-37725.8	75457.6
OG0000554	4	0.69433	0.08893	0.19213	0.02461	0.04432	1	1	-37725.8	75459.6
OG0000555	1	0.97491	0.02509	NA	NA	0.0289	1	NA	-2220.42	4444.85
OG0000555	2	0.97491	0.01197	0.01313	NA	0.0289	1	1	-2220.42	4448.85
OG0000555	3	0.869	0.02472	0.10334	0.00294	0.03071	1	1	-2213.19	4432.37
OG0000555	4	0.869	0.02472	0.10334	0.00294	0.03071	1	1	-2213.19	4434.37
OG0000556	1	0.98196	0.01804	NA	NA	0.02632	1	NA	-3027.23	6058.46
OG0000556	2	0.98179	0.01315	0.00506	NA	0.02388	1	1	-3027.22	6062.44
OG0000556	3	0.68109	0.01264	0.30069	0.00558	0.04611	1	1	-3014.9	6035.81
OG0000556	4	0.68109	0.01264	0.30069	0.00558	0.04611	1	1	-3014.9	6037.81
OG0000557	1	0.95906	0.04094	NA	NA	0.0057	1	NA	-3513.37	7030.74
OG0000557	2	0.95906	0.02763	0.01331	NA	0.0057	1	1	-3513.37	7034.74
OG0000557	3	0.90356	0.03376	0.06041	0.00226	0.00551	1	1	-3498.2	7002.41
OG0000557	4	0.88524	0.03266	0.07918	0.00292	0.00547	1	1	-3499.95	7007.9
OG0000559	1	0.88501	0.11499	NA	NA	0.05853	1	NA	-14345.2	28694.5
OG0000559	2	0.88501	0.10383	0.01116	NA	0.05853	1	1	-14345.2	28698.5
OG0000559	3	0.6889	0.07073	0.21799	0.02238	0.05666	1	1	-14289.3	28584.5
OG0000559	4	0.6889	0.07073	0.21799	0.02238	0.05666	1	1	-14289.3	28586.5
OG0000561	1	0.64667	0.35333	NA	NA	0.10744	1	NA	-22267.6	44539.2
OG0000561	2	0.64667	0.35333	0	NA	0.10744	1	7.11017	-22267.6	44543.2
OG0000561	3	0.38557	0.15347	0.32972	0.13124	0.04369	1	1	-22239.7	44485.4
OG0000561	4	0.38575	0.15346	0.32964	0.13114	0.04385	1	1	-22239.7	44487.4
OG0000563	1	0.95646	0.04354	NA	NA	0.04625	1	NA	-9641.05	19286.1
OG0000563	2	0.95646	0.03101	0.01253	NA	0.04625	1	1	-9641.05	19290.1
OG0000563	3	0.5892	0.03353	0.35695	0.02031	0.05198	1	1	-9632.13	19270.3
OG0000563	4	0.5892	0.03353	0.35695	0.02031	0.05198	1	1	-9632.13	19272.3
OG0000564	1	0.98457	0.01543	NA	NA	0.03094	1	NA	-16639	33281.9
OG0000564	2	0.98457	0.00449	0.01094	NA	0.03094	1	1	-16639	33285.9
OG0000564	3	0.44244	0.00606	0.54405	0.00745	0.03268	1	1	-16593.6	33193.2
OG0000564	4	0.44244	0.00606	0.54405	0.00745	0.03268	1	1	-16593.6	33195.2
OG0000566	1	0.96765	0.03235	NA	NA	0.01202	1	NA	-7354.25	14712.5
OG0000566	2	0.96766	0.02226	0.01008	NA	0.01202	1	1	-7354.25	14716.5
OG0000566	3	0.93103	0.01903	0.04894	0.001	0.01128	1	1	-7325.49	14657
OG0000566	4	0.93103	0.01903	0.04894	0.001	0.01128	1	1	-7325.49	14659
OG0000567	1	0.99493	0.00507	NA	NA	0.01622	1	NA	-7295.97	14595.9
OG0000567	2	0.99493	0.00248	0.00259	NA	0.01622	1	1	-7295.97	14599.9
OG0000567	3	0.8549	0.00575	0.13841	0.00093	0.02053	1	1	-7251.7	14509.4
OG0000567	4	0.8549	0.00575	0.13841	0.00093	0.02053	1	1	-7251.7	14511.4
OG0000568	1	0.99999	1e-05	NA	NA	0.01846	1	NA	-350.248	704.497
OG0000568	2	1	0	0	NA	0.01846	1	1	-350.248	708.497
OG0000568	3	1	0	0	0	0.01846	1	1	-350.248	706.497
OG0000568	4	1	0	0	0	0.01846	1	1	-350.248	708.497
OG0000570	1	0.98292	0.01708	NA	NA	0.03171	1	NA	-5574.94	11153.9
OG0000570	2	0.98292	0.01558	0.00149	NA	0.03171	1	1	-5574.94	11157.9
OG0000570	3	0.90225	0.01586	0.08048	0.00141	0.03052	1	1	-5559.76	11125.5
OG0000570	4	0.90815	0.01633	0.07419	0.00133	0.03085	1	3.83199	-5559.19	11126.4
OG0000575	1	0.94027	0.05973	NA	NA	0.0431	1	NA	-5415.44	10834.9
OG0000575	2	0.94027	0.03633	0.02341	NA	0.0431	1	1	-5415.44	10838.9
OG0000575	3	0.88179	0.04498	0.06967	0.00355	0.03778	1	1	-5397.84	10801.7
OG0000575	4	0.88179	0.04498	0.06967	0.00355	0.03778	1	1	-5397.84	10803.7
OG0000576	1	0.987	0.013	NA	NA	0.00654	1	NA	-4716.26	9436.52
OG0000576	2	0.98701	0.0025	0.01049	NA	0.00654	1	1	-4716.26	9440.52
OG0000576	3	0.9774	0.01309	0.00938	0.00013	0.00653	1	1	-4713.96	9433.92
OG0000576	4	0.97741	0.0131	0.00937	0.00013	0.00653	1	1	-4713.96	9435.92
OG0000577	1	0.64629	0.35371	NA	NA	0.08938	1	NA	-2912.73	5829.46
OG0000577	2	0.64629	0.28257	0.07113	NA	0.08938	1	1	-2912.73	5833.46
OG0000577	3	0.57236	0.30132	0.08275	0.04356	0.07949	1	1	-2907.25	5820.5
OG0000577	4	0.57236	0.30132	0.08275	0.04356	0.07949	1	1	-2907.25	5822.5
OG0000578	1	0.98161	0.01839	NA	NA	0.0162	1	NA	-12815.7	25635.3
OG0000578	2	0.98161	0	0.01839	NA	0.0162	1	1	-12815.7	25639.3
OG0000578	3	0.51133	0.00694	0.47527	0.00645	0.01434	1	1	-12714.4	25434.9
OG0000578	4	0.51133	0.00694	0.47527	0.00645	0.01434	1	1	-12714.4	25436.9
OG0000580	1	0.89052	0.10948	NA	NA	0.05624	1	NA	-10728.4	21460.8
OG0000580	2	0.89052	0.10948	0	NA	0.05624	1	14.557	-10728.4	21464.8
OG0000580	3	0.60827	0.04462	0.3234	0.02372	0.04399	1	1	-10695.4	21396.7
OG0000580	4	0.60827	0.04462	0.32339	0.02372	0.04399	1	1	-10695.4	21398.7
OG0000581	1	0.98198	0.01802	NA	NA	0.01463	1	NA	-4130.93	8265.85
OG0000581	2	0.99098	0.00477	0.00424	NA	0.01287	1	1	-4129.2	8266.4
OG0000581	3	0.75851	0.00687	0.23252	0.0021	0.01192	1	1	-4092.68	8191.36
OG0000581	4	0.75851	0.00687	0.23252	0.0021	0.01192	1	1	-4092.68	8193.36
OG0000582	1	0.86786	0.13214	NA	NA	0.02509	1	NA	-42401.4	84806.8
OG0000582	2	0.86786	0.13214	0	NA	0.02509	1	12.1953	-42401.4	84810.8
OG0000582	3	0.42101	0.05308	0.46702	0.05888	0.02483	1	1	-42255.7	84517.4
OG0000582	4	0.42101	0.05308	0.46702	0.05888	0.02483	1	1	-42255.7	84519.4
OG0000583	1	0.99999	1e-05	NA	NA	0.00574	1	NA	-4323.58	8651.15
OG0000583	2	1	0	0	NA	0.00574	1	1	-4323.57	8655.15
OG0000583	3	0.63903	0	0.36097	0	0.00489	1	1	-4304.81	8615.63
OG0000583	4	0.63903	0	0.36097	0	0.00489	1	1	-4304.81	8617.63
OG0000584	1	0.97389	0.02611	NA	NA	0.01166	1	NA	-2549.95	5103.9
OG0000584	2	0.97389	0.00573	0.02038	NA	0.01166	1	1	-2549.95	5107.9
OG0000584	3	0.93944	0.01676	0.04303	0.00077	0.01141	1	1	-2538.05	5082.11
OG0000584	4	0.93944	0.01676	0.04303	0.00077	0.01141	1	1	-2538.05	5084.11
OG0000585	1	0.9804	0.0196	NA	NA	0.02743	1	NA	-12052	24107.9
OG0000585	2	0.9804	0.01956	3e-05	NA	0.02743	1	1	-12052	24111.9
OG0000585	3	0.93208	0.01937	0.04756	0.00099	0.02803	1	1	-12043.3	24092.7
OG0000585	4	0.93208	0.01937	0.04756	0.00099	0.02803	1	1	-12043.3	24094.7
OG0000586	1	0.98074	0.01926	NA	NA	0.0263	1	NA	-17190.7	34385.3
OG0000586	2	0.98074	0.01193	0.00733	NA	0.0263	1	1	-17190.7	34389.3
OG0000586	3	0.66908	0.00933	0.31716	0.00442	0.02453	1	1	-17008.2	34022.5
OG0000586	4	0.66908	0.00933	0.31716	0.00442	0.02453	1	1	-17008.2	34024.5
OG0000588	1	0.95549	0.04451	NA	NA	0.02245	1	NA	-5825.44	11654.9
OG0000588	2	0.95549	0.00694	0.03757	NA	0.02245	1	1	-5825.44	11658.9
OG0000588	3	0.93663	0.04298	0.01949	0.00089	0.02213	1	1	-5817.25	11640.5
OG0000588	4	0.93663	0.04298	0.01949	0.00089	0.02213	1	1	-5817.25	11642.5
OG0000590	1	0.98054	0.01946	NA	NA	0.01736	1	NA	-5051.07	10106.1
OG0000590	2	0.98054	0.0037	0.01576	NA	0.01736	1	1	-5051.07	10110.1
OG0000590	3	0.96329	0.01979	0.01658	0.00034	0.01748	1	1	-5044.73	10095.5
OG0000590	4	0.96329	0.01979	0.01657	0.00034	0.01748	1	1	-5044.73	10097.5
OG0000591	1	0.97262	0.02738	NA	NA	0.01117	1	NA	-11697.6	23399.2
OG0000591	2	0.97262	0.02045	0.00694	NA	0.01117	1	1	-11697.6	23403.2
OG0000591	3	0.79518	0.0217	0.17825	0.00486	0.01172	1	1	-11594.3	23194.7
OG0000591	4	0.79518	0.0217	0.17825	0.00486	0.01172	1	1	-11594.3	23196.7
OG0000592	1	0.8954	0.1046	NA	NA	0.04252	1	NA	-5623.79	11251.6
OG0000592	2	0.8954	0.01168	0.09292	NA	0.04252	1	1	-5623.79	11255.6
OG0000592	3	0.78733	0.08962	0.11048	0.01258	0.04017	1	1	-5607.75	11221.5
OG0000592	4	0.78733	0.08962	0.11048	0.01258	0.04017	1	1	-5607.75	11223.5
OG0000593	1	0.79312	0.20688	NA	NA	0.08256	1	NA	-9071.06	18146.1
OG0000593	2	0.79312	0.20688	0	NA	0.08256	1	11.8268	-9071.06	18150.1
OG0000593	3	0.69059	0.13244	0.14849	0.02848	0.07958	1	1	-9051.94	18109.9
OG0000593	4	0.6906	0.13245	0.14848	0.02848	0.07958	1	1	-9051.94	18111.9
OG0000594	1	0.99314	0.00686	NA	NA	0.02304	1	NA	-21719.6	43443.2
OG0000594	2	0.99314	7e-05	0.00679	NA	0.02304	1	1	-21719.6	43447.2
OG0000594	3	0.97202	0.00489	0.02297	0.00012	0.02291	1	1	-21663.1	43332.2
OG0000594	4	0.97202	0.00489	0.02297	0.00012	0.02291	1	1	-21663.1	43334.2
OG0000595	1	0.99209	0.00791	NA	NA	0.01947	1	NA	-3809.52	7623.04
OG0000595	2	0.99209	0.00657	0.00134	NA	0.01946	1	1	-3809.52	7627.04
OG0000595	3	0.78339	0.00636	0.20856	0.00169	0.01868	1	1	-3790.75	7587.51
OG0000595	4	0.78339	0.00636	0.20856	0.00169	0.01868	1	1	-3790.75	7589.51
OG0000597	1	0.69191	0.30809	NA	NA	0.12723	1	NA	-4051.58	8107.17
OG0000597	2	0.69191	0.30809	0	NA	0.12723	1	10.0749	-4051.58	8111.17
OG0000597	3	0.50947	0.03601	0.42451	0.03001	0.05121	1	1	-4020.58	8047.17
OG0000597	4	0.50947	0.03601	0.42451	0.03001	0.05121	1	1	-4020.58	8049.17
OG0000598	1	0.97843	0.02157	NA	NA	0.02713	1	NA	-4074.7	8153.4
OG0000598	2	0.97843	1e-05	0.02156	NA	0.02713	1	1	-4074.7	8157.4
OG0000598	3	0.71452	0.00813	0.27423	0.00312	0.02539	1	1	-4047.72	8101.43
OG0000598	4	0.71452	0.00813	0.27423	0.00312	0.02539	1	1	-4047.72	8103.43
OG0000599	1	0.94843	0.05157	NA	NA	0.0194	1	NA	-17997.8	35999.6
OG0000599	2	0.94843	0	0.05157	NA	0.0194	1	1	-17997.8	36003.6
OG0000599	3	0.7721	0.03253	0.18748	0.0079	0.01914	1	1	-17885.1	35776.3
OG0000599	4	0.77209	0.03253	0.18748	0.0079	0.01914	1	1	-17885.1	35778.3
OG0000601	1	0.98771	0.01229	NA	NA	0.09139	1	NA	-4501.95	9007.91
OG0000601	2	0.98771	0	0.01229	NA	0.09139	1	1	-4501.95	9011.91
OG0000601	3	0.69119	0.00838	0.29683	0.0036	0.09082	1	1	-4488.95	8983.91
OG0000601	4	0.69119	0.00838	0.29683	0.0036	0.09082	1	1	-4488.95	8985.91
OG0000602	1	0.98118	0.01882	NA	NA	0.02875	1	NA	-7243.22	14490.4
OG0000602	2	0.98118	0.00726	0.01156	NA	0.02875	1	1	-7243.22	14494.4
OG0000602	3	0.94081	0.01832	0.04009	0.00078	0.02889	1	1	-7239.23	14484.5
OG0000602	4	0.94081	0.01832	0.04009	0.00078	0.02889	1	1	-7239.23	14486.5
OG0000603	1	0.95834	0.04166	NA	NA	0.01839	1	NA	-1735.69	3475.39
OG0000603	2	0.95835	0.03583	0.00582	NA	0.01839	1	1	-1735.69	3479.39
OG0000603	3	0.95834	0.04166	0	0	0.01839	1	1	-1735.69	3477.39
OG0000603	4	0.95835	0.04165	0	0	0.01839	1	1	-1735.69	3479.39
OG0000604	1	0.98365	0.01635	NA	NA	0.03262	1	NA	-8399.65	16803.3
OG0000604	2	0.98365	0.00865	0.0077	NA	0.03262	1	1	-8399.65	16807.3
OG0000604	3	0.94087	0.00768	0.05103	0.00042	0.0311	1	1	-8367.47	16740.9
OG0000604	4	0.94087	0.00768	0.05103	0.00042	0.0311	1	1	-8367.47	16742.9
OG0000605	1	0.9892	0.0108	NA	NA	0.00837	1	NA	-5526.53	11057.1
OG0000605	2	0.9892	0.00411	0.00669	NA	0.00837	1	1	-5526.53	11061.1
OG0000605	3	0.953	0.01116	0.03542	0.00041	0.0083	1	1	-5521.8	11049.6
OG0000605	4	0.953	0.01116	0.03542	0.00041	0.0083	1	1	-5521.8	11051.6
OG0000606	1	0.94063	0.05937	NA	NA	0.0575	1	NA	-9887.68	19779.4
OG0000606	2	0.94063	0.04913	0.01024	NA	0.0575	1	1	-9887.68	19783.4
OG0000606	3	0.65991	0.02741	0.30021	0.01247	0.05438	1	1	-9805.08	19616.2
OG0000606	4	0.66241	0.02756	0.29765	0.01238	0.0554	1	1.35925	-9803.85	19615.7
OG0000607	1	0.99999	1e-05	NA	NA	0.01133	1	NA	-6247.97	12499.9
OG0000607	2	1	0	0	NA	0.01134	1	1	-6247.97	12503.9
OG0000607	3	0.75102	0	0.24898	0	0.01122	1	1	-6211.08	12428.2
OG0000607	4	0.75102	0	0.24898	0	0.01122	1	1	-6211.08	12430.2
OG0000609	1	0.95635	0.04365	NA	NA	0.02332	1	NA	-4802.39	9608.78
OG0000609	2	0.95635	0.03541	0.00824	NA	0.02332	1	1	-4802.39	9612.78
OG0000609	3	0.90138	0.03243	0.06389	0.0023	0.02279	1	1	-4780.58	9567.16
OG0000609	4	0.90138	0.03243	0.06389	0.0023	0.02279	1	1	-4780.58	9569.16
OG0000610	1	0.92425	0.07575	NA	NA	0.02501	1	NA	-17506.5	35017
OG0000610	2	0.92425	0.06472	0.01103	NA	0.02501	1	1	-17506.5	35021
OG0000610	3	0.82986	0.07444	0.08782	0.00788	0.02565	1	1	-17483.5	34972.9
OG0000610	4	0.82986	0.07444	0.08782	0.00788	0.02565	1	1	-17483.5	34974.9
OG0000614	1	0.71375	0.28625	NA	NA	0.07699	1	NA	-1752.63	3509.27
OG0000614	2	0.71375	0.28625	0	NA	0.07699	1	21.8356	-1752.63	3513.27
OG0000614	3	0.72756	0.21351	0.04556	0.01337	0.06482	1	1	-1751.88	3509.75
OG0000614	4	0.72756	0.21351	0.04556	0.01337	0.06482	1	1	-1751.88	3511.75
OG0000615	1	0.97571	0.02429	NA	NA	0.01529	1	NA	-13601.6	27207.1
OG0000615	2	0.97571	0	0.02429	NA	0.01529	1	1	-13601.6	27211.1
OG0000615	3	0.7089	0.01529	0.26999	0.00582	0.01746	1	1	-13539.5	27085
OG0000615	4	0.7089	0.01529	0.26999	0.00582	0.01746	1	1	-13539.5	27087
OG0000616	1	0.97058	0.02942	NA	NA	0.00527	1	NA	-1863.34	3730.67
OG0000616	2	0.9706	0.0177	0.0117	NA	0.00528	1	1	-1863.34	3734.67
OG0000616	3	0.91751	0.0278	0.05308	0.00161	0.00534	1	1	-1855.94	3717.89
OG0000616	4	0.91751	0.0278	0.05308	0.00161	0.00534	1	1.04503	-1855.94	3719.89
OG0000618	1	0.97953	0.02047	NA	NA	0.0211	1	NA	-7693.08	15390.2
OG0000618	2	0.97954	0.01401	0.00646	NA	0.0211	1	1	-7693.08	15394.2
OG0000618	3	0.94759	0.02026	0.03148	0.00067	0.02087	1	1	-7686.85	15379.7
OG0000618	4	0.94759	0.02026	0.03148	0.00067	0.02087	1	1	-7686.85	15381.7
OG0000619	1	0.96136	0.03864	NA	NA	0.03021	1	NA	-26065.3	52134.7
OG0000619	2	0.96136	0.01449	0.02416	NA	0.03021	1	1	-26065.3	52138.7
OG0000619	3	0.86086	0.03171	0.10361	0.00382	0.03049	1	1	-26003.3	52012.5
OG0000619	4	0.86086	0.03171	0.10361	0.00382	0.03049	1	1	-26003.3	52014.5
OG0000620	1	0.89385	0.10615	NA	NA	0.07035	1	NA	-10655.9	21315.8
OG0000620	2	0.89385	0.10615	0	NA	0.07035	1	8.30214	-10655.9	21319.8
OG0000620	3	0.62364	0.0723	0.27247	0.03159	0.06817	1	1	-10611.5	21228.9
OG0000620	4	0.62364	0.0723	0.27247	0.03159	0.06817	1	1	-10611.5	21230.9
OG0000621	1	0.96126	0.03874	NA	NA	0.02524	1	NA	-12936.5	25877
OG0000621	2	0.96126	0.02127	0.01747	NA	0.02524	1	1	-12936.5	25881
OG0000621	3	0.55077	0.01971	0.41468	0.01484	0.01979	1	1	-12917.5	25841.1
OG0000621	4	0.55074	0.01971	0.41471	0.01484	0.01977	1	1	-12917.5	25843.1
OG0000623	1	0.93843	0.06157	NA	NA	0.03955	1	NA	-9734.58	19473.2
OG0000623	2	0.93843	0.06157	0	NA	0.03955	1	7.04518	-9734.58	19477.2
OG0000623	3	0.61208	0.03942	0.32741	0.02109	0.0389	1	1	-9696.4	19398.8
OG0000623	4	0.6131	0.03948	0.3264	0.02102	0.03889	1	2.63013	-9696.39	19400.8
OG0000624	1	0.94117	0.05883	NA	NA	0.02019	1	NA	-1433.85	2871.71
OG0000624	2	0.94117	0.05851	0.00031	NA	0.02019	1	1	-1433.85	2875.71
OG0000624	3	0.94117	0.05883	0	0	0.02019	1	1	-1433.85	2873.71
OG0000624	4	0.94117	0.05883	0	0	0.02019	1	1	-1433.85	2875.71
OG0000625	1	0.99999	1e-05	NA	NA	0.00051	1	NA	-226.718	457.437
OG0000625	2	1	0	0	NA	0.00052	1	1	-226.72	461.44
OG0000625	3	1	0	0	0	0.00052	1	1	-226.72	459.44
OG0000625	4	0.99999	0	1e-05	0	0.00051	1	1	-226.718	461.435
OG0000626	1	0.68426	0.31574	NA	NA	0.11225	1	NA	-4005.53	8015.06
OG0000626	2	0.68426	0.22857	0.08717	NA	0.11225	1	1	-4005.53	8019.06
OG0000626	3	0.49447	0.19607	0.2216	0.08787	0.09919	1	1	-4000.6	8007.19
OG0000626	4	0.49447	0.19607	0.2216	0.08787	0.09919	1	1	-4000.6	8009.19
OG0000627	1	0.90613	0.09387	NA	NA	0.07135	1	NA	-11848.2	23700.4
OG0000627	2	0.90613	0.02646	0.06742	NA	0.07135	1	1	-11848.2	23704.4
OG0000627	3	0.5254	0.04856	0.39	0.03604	0.07288	1	1	-11811	23628
OG0000627	4	0.5254	0.04856	0.39	0.03604	0.07288	1	1	-11811	23630
OG0000628	1	0.99999	1e-05	NA	NA	0.01149	1	NA	-2895.11	5794.23
OG0000628	2	1	0	0	NA	0.01149	1	1	-2895.11	5798.23
OG0000628	3	1	0	0	0	0.01149	1	1	-2895.11	5796.23
OG0000628	4	1	0	0	0	0.01149	1	1	-2895.11	5798.23
OG0000629	1	0.95983	0.04017	NA	NA	0.02012	1	NA	-7989.66	15983.3
OG0000629	2	0.95983	0.03999	0.00017	NA	0.02002	1	1	-7989.64	15987.3
OG0000629	3	0.7613	0.03174	0.19868	0.00828	0.01692	1	1	-7955.65	15917.3
OG0000629	4	0.76169	0.03173	0.19832	0.00826	0.02013	1	1.31457	-7956.12	15920.2
OG0000630	1	0.96978	0.03022	NA	NA	0.03129	1	NA	-10008.3	20020.6
OG0000630	2	0.59155	0.02831	0.38014	NA	0.06677	1	1	-10008.6	20025.2
OG0000630	3	0.59453	0.02081	0.37166	0.01301	0.03391	1	1	-9961.26	19928.5
OG0000630	4	0.59453	0.02081	0.37166	0.01301	0.03391	1	1	-9961.26	19930.5
OG0000631	1	0.99999	1e-05	NA	NA	0.00627	1	NA	-525.317	1054.63
OG0000631	2	1	0	0	NA	0.00627	1	1	-525.317	1058.63
OG0000631	3	0.8665	0	0.1335	0	0.00884	1	1	-519.687	1045.37
OG0000631	4	0.8665	0	0.1335	0	0.00884	1	1	-519.687	1047.37
OG0000632	1	0.99999	1e-05	NA	NA	0.02339	1	NA	-4624.1	9252.2
OG0000632	2	1	0	0	NA	0.02339	1	1	-4624.1	9256.2
OG0000632	3	0.56656	0	0.43344	0	0.02133	1	1	-4585.77	9177.54
OG0000632	4	0.56656	0	0.43344	0	0.02133	1	1	-4585.77	9179.54
OG0000634	1	0.96449	0.03551	NA	NA	0.01503	1	NA	-8879.02	17762
OG0000634	2	0.96449	0	0.03551	NA	0.01503	1	1	-8879.02	17766
OG0000634	3	0.72396	0.01255	0.259	0.00449	0.01582	1	1	-8838.02	17682
OG0000634	4	0.71883	0.01244	0.26416	0.00457	0.01586	1	1.24667	-8837.95	17683.9
OG0000637	1	0.97749	0.02251	NA	NA	0.01135	1	NA	-14141.8	28287.6
OG0000637	2	0.97749	0.00579	0.01672	NA	0.01135	1	1	-14141.8	28291.6
OG0000637	3	0.59899	0.0132	0.37946	0.00836	0.00771	1	1	-14110.6	28227.3
OG0000637	4	0.59898	0.01319	0.37946	0.00836	0.00771	1	1	-14110.6	28229.3
OG0000638	1	0.91657	0.08343	NA	NA	0.06829	1	NA	-2873.49	5750.98
OG0000638	2	0.91657	0	0.08343	NA	0.06829	1	1	-2873.49	5754.98
OG0000638	3	0.85111	0.08391	0.05915	0.00583	0.06418	1	1	-2865.49	5736.97
OG0000638	4	0.85111	0.08391	0.05915	0.00583	0.06418	1	1	-2865.49	5738.97
OG0000639	1	0.94732	0.05268	NA	NA	0.0213	1	NA	-16457.6	32919.2
OG0000639	2	0.94732	0.04288	0.00979	NA	0.0213	1	1	-16457.6	32923.2
OG0000639	3	0.86373	0.0466	0.08508	0.00459	0.02149	1	1	-16416.8	32839.6
OG0000639	4	0.86373	0.0466	0.08508	0.00459	0.02149	1	1	-16416.8	32841.6
OG0000640	1	0.94142	0.05858	NA	NA	0.05657	1	NA	-10365.3	20734.6
OG0000640	2	0.94142	0.04775	0.01083	NA	0.05657	1	1	-10365.3	20738.6
OG0000640	3	0.82873	0.05081	0.1135	0.00696	0.05656	1	1	-10343.4	20692.8
OG0000640	4	0.82873	0.05081	0.1135	0.00696	0.05656	1	1	-10343.4	20694.8
OG0000641	1	0.99999	1e-05	NA	NA	0.00353	1	NA	-123.413	250.825
OG0000641	2	1	0	0	NA	0.00353	1	1	-123.412	254.825
OG0000641	3	1	0	0	0	0.00353	1	1	-123.412	252.825
OG0000641	4	1	0	0	0	0.00353	1	1	-123.412	254.825
OG0000644	1	0.98028	0.01972	NA	NA	0.02023	1	NA	-5228.01	10460
OG0000644	2	0.98029	0.01506	0.00465	NA	0.02019	1	1	-5228.01	10464
OG0000644	3	0.89664	0.01323	0.08882	0.00131	0.0252	1	1	-5213.55	10433.1
OG0000644	4	0.89664	0.01323	0.08882	0.00131	0.0252	1	1	-5213.55	10435.1
OG0000645	1	0.98677	0.01323	NA	NA	0.03018	1	NA	-5799.59	11603.2
OG0000645	2	0.98677	0.00896	0.00427	NA	0.03018	1	1	-5799.59	11607.2
OG0000645	3	0.72085	0.00993	0.26556	0.00366	0.0309	1	1	-5760.13	11526.3
OG0000645	4	0.72085	0.00993	0.26556	0.00366	0.0309	1	1	-5760.13	11528.3
OG0000647	1	0.94355	0.05645	NA	NA	0.0342	1	NA	-4666.16	9336.31
OG0000647	2	0.94355	0.00425	0.0522	NA	0.0342	1	1	-4666.16	9340.31
OG0000647	3	0.90529	0.05218	0.04021	0.00232	0.03454	1	1	-4662.64	9331.27
OG0000647	4	0.90529	0.05218	0.04021	0.00232	0.03454	1	1	-4662.64	9333.27
OG0000650	1	0.68889	0.31111	NA	NA	0.04375	1	NA	-7029.17	14062.3
OG0000650	2	0.68889	0.31111	0	NA	0.04375	1	21.7437	-7029.17	14066.3
OG0000650	3	0.61509	0.27925	0.07267	0.03299	0.03936	1	1	-7014.69	14035.4
OG0000650	4	0.61509	0.27925	0.07267	0.03299	0.03936	1	1	-7014.69	14037.4
OG0000651	1	0.96614	0.03386	NA	NA	0.02	1	NA	-8062.4	16128.8
OG0000651	2	0.96614	0.02725	0.0066	NA	0.02	1	1	-8062.4	16132.8
OG0000651	3	0.91598	0.02663	0.05577	0.00162	0.02062	1	1	-8018.92	16043.8
OG0000651	4	0.91598	0.02663	0.05577	0.00162	0.02062	1	1	-8018.92	16045.8
OG0000653	1	0.96049	0.03951	NA	NA	0.00684	1	NA	-6504	13012
OG0000653	2	0.9605	0.03205	0.00745	NA	0.00684	1	1	-6504	13016
OG0000653	3	0.90646	0.02757	0.06402	0.00195	0.00686	1	1	-6479.97	12965.9
OG0000653	4	0.90646	0.02757	0.06402	0.00195	0.00686	1	1	-6479.97	12967.9
OG0000654	1	0.88158	0.11842	NA	NA	0.02605	1	NA	-6176.54	12357.1
OG0000654	2	0.88158	0.11842	0	NA	0.02605	1	12.4995	-6176.54	12361.1
OG0000654	3	0.81325	0.0895	0.08761	0.00964	0.0262	1	1	-6141.7	12289.4
OG0000654	4	0.8258	0.09369	0.07231	0.0082	0.02515	1	29.6865	-6146.14	12300.3
OG0000655	1	0.94118	0.05882	NA	NA	0.0082	1	NA	-397.015	798.03
OG0000655	2	0.94118	0.05564	0.00318	NA	0.0082	1	1	-397.015	802.03
OG0000655	3	0.94119	0.05881	0	0	0.0082	1	1	-397.015	800.03
OG0000655	4	0.94118	0.05882	0	0	0.0082	1	1	-397.015	802.03
OG0000656	1	0.97957	0.02043	NA	NA	0.01429	1	NA	-4087.38	8178.77
OG0000656	2	0.97958	0.01231	0.00811	NA	0.01429	1	1	-4087.38	8182.77
OG0000656	3	0.92288	0.01615	0.05993	0.00105	0.01448	1	1	-4077.99	8161.99
OG0000656	4	0.92288	0.01615	0.05993	0.00105	0.01448	1	1	-4077.99	8163.99
OG0000657	1	0.99528	0.00472	NA	NA	0.02498	1	NA	-8417.23	16838.5
OG0000657	2	0.99529	0	0.00471	NA	0.02498	1	1	-8417.23	16842.5
OG0000657	3	0.71418	0.00339	0.28109	0.00134	0.02354	1	1	-8396.83	16799.7
OG0000657	4	0.71418	0.00339	0.28109	0.00134	0.02354	1	1	-8396.83	16801.7
OG0000658	1	0.76562	0.23438	NA	NA	0.05752	1	NA	-23723.2	47450.3
OG0000658	2	0.76562	0.23029	0.00409	NA	0.05752	1	1	-23723.2	47454.3
OG0000658	3	0.69438	0.19748	0.08419	0.02394	0.05478	1	1	-23688	47381.9
OG0000658	4	0.69438	0.19748	0.08419	0.02394	0.05478	1	1	-23688	47383.9
OG0000659	1	0.96411	0.03589	NA	NA	0.02901	1	NA	-37769.5	75542.9
OG0000659	2	0.96411	0.001	0.03489	NA	0.02901	1	1	-37769.5	75546.9
OG0000659	3	0.91116	0.03009	0.05687	0.00188	0.02973	1	1	-37745.5	75497
OG0000659	4	0.91116	0.03009	0.05687	0.00188	0.02973	1	1	-37745.5	75499
OG0000660	1	0.80159	0.19841	NA	NA	0.11023	1	NA	-8199.58	16403.2
OG0000660	2	0.80159	0.04112	0.15729	NA	0.11023	1	1	-8199.58	16407.2
OG0000660	3	0.6209	0.0975	0.24338	0.03822	0.09247	1	1	-8165.46	16336.9
OG0000660	4	0.6209	0.0975	0.24338	0.03822	0.09247	1	1	-8165.46	16338.9
OG0000661	1	0.98204	0.01796	NA	NA	0.02321	1	NA	-10279.4	20562.8
OG0000661	2	0.98204	0.00042	0.01754	NA	0.02321	1	1	-10279.4	20566.8
OG0000661	3	0.57917	0.01128	0.40173	0.00782	0.027	1	1	-10233.9	20473.7
OG0000661	4	0.57917	0.01128	0.40173	0.00782	0.027	1	1	-10233.9	20475.7
OG0000662	1	0.99999	1e-05	NA	NA	0.01252	1	NA	-2492.21	4988.42
OG0000662	2	1	0	0	NA	0.01257	1	1	-2492.22	4992.43
OG0000662	3	0.89129	0	0.10871	0	0.01182	1	1	-2490.85	4987.7
OG0000662	4	0.89129	0	0.10871	0	0.01181	1	1	-2490.85	4989.7
OG0000664	1	0.84305	0.15695	NA	NA	0.01183	1	NA	-1292.55	2589.09
OG0000664	2	0.84305	0.1143	0.04266	NA	0.01183	1	1	-1292.55	2593.09
OG0000664	3	0.5722	0.0992	0.28005	0.04855	0.00872	1	1	-1269.56	2545.13
OG0000664	4	0.5722	0.0992	0.28005	0.04855	0.00872	1	1	-1269.56	2547.13
OG0000666	1	0.88565	0.11435	NA	NA	0.02271	1	NA	-3140.08	6284.17
OG0000666	2	0.88565	0.0929	0.02145	NA	0.02271	1	1	-3140.08	6288.17
OG0000666	3	0.72953	0.07852	0.1733	0.01865	0.02567	1	1	-3120.48	6246.96
OG0000666	4	0.72953	0.07852	0.1733	0.01865	0.02567	1	1	-3120.48	6248.96
OG0000667	1	0.98398	0.01602	NA	NA	0.02173	1	NA	-7652.29	15308.6
OG0000667	2	0.98398	0.00845	0.00757	NA	0.02173	1	1	-7652.29	15312.6
OG0000667	3	0.94875	0.01551	0.03516	0.00057	0.02244	1	1	-7644.99	15296
OG0000667	4	0.94875	0.01551	0.03516	0.00057	0.02244	1	1	-7644.99	15298
OG0000668	1	0.95546	0.04454	NA	NA	0.01648	1	NA	-3634.69	7273.38
OG0000668	2	0.95546	0.00092	0.04362	NA	0.01648	1	1	-3634.69	7277.38
OG0000668	3	0.86086	0.03316	0.10205	0.00393	0.0162	1	1	-3616.6	7239.19
OG0000668	4	0.86086	0.03316	0.10205	0.00393	0.0162	1	1	-3616.6	7241.19
OG0000669	1	0.95728	0.04272	NA	NA	0.03467	1	NA	-11729.5	23462.9
OG0000669	2	0.95728	0.02491	0.01781	NA	0.03467	1	1	-11729.5	23466.9
OG0000669	3	0.88804	0.0325	0.07666	0.00281	0.03692	1	1	-11712.2	23430.4
OG0000669	4	0.88804	0.0325	0.07666	0.00281	0.03692	1	1	-11712.2	23432.4
OG0000670	1	0.83964	0.16036	NA	NA	0.09125	1	NA	-9143.94	18291.9
OG0000670	2	0.83964	0.16036	0	NA	0.09125	1	14.8279	-9143.94	18295.9
OG0000670	3	0.82074	0.07618	0.09433	0.00875	0.08057	1	1	-9119.89	18245.8
OG0000670	4	0.82074	0.07618	0.09433	0.00876	0.08057	1	1	-9119.89	18247.8
OG0000671	1	0.84945	0.15055	NA	NA	0.05104	1	NA	-4257.93	8519.85
OG0000671	2	0.84945	0.11933	0.03122	NA	0.05104	1	1	-4257.93	8523.85
OG0000671	3	0.7591	0.13157	0.09318	0.01615	0.04584	1	1	-4250.56	8507.11
OG0000671	4	0.7591	0.13157	0.09318	0.01615	0.04584	1	1	-4250.56	8509.11
OG0000672	1	0.98641	0.01359	NA	NA	0.01206	1	NA	-7186.92	14377.8
OG0000672	2	0.98641	0.00527	0.00832	NA	0.01206	1	1	-7186.92	14381.8
OG0000672	3	0.86568	0.01192	0.12073	0.00166	0.01175	1	1	-7156.75	14319.5
OG0000672	4	0.86568	0.01192	0.12073	0.00166	0.01175	1	1	-7156.75	14321.5
OG0000673	1	0.96507	0.03493	NA	NA	0.05894	1	NA	-7829.41	15662.8
OG0000673	2	0.96507	0.02376	0.01117	NA	0.05894	1	1	-7829.41	15666.8
OG0000673	3	0.88007	0.00375	0.11569	0.00049	0.05266	1	1	-7785.46	15576.9
OG0000673	4	0.88007	0.00375	0.11569	0.00049	0.05266	1	1	-7785.46	15578.9
OG0000674	1	0.92499	0.07501	NA	NA	0.00863	1	NA	-4444.33	8892.65
OG0000674	2	0.92495	0.05441	0.02063	NA	0.00862	1	1	-4444.33	8896.65
OG0000674	3	0.70568	0.05406	0.22317	0.0171	0.00882	1	1	-4438.4	8882.8
OG0000674	4	0.70568	0.05406	0.22317	0.0171	0.00882	1	1	-4438.4	8884.8
OG0000675	1	0.99285	0.00715	NA	NA	0.01778	1	NA	-27039.8	54083.6
OG0000675	2	0.99285	0	0.00715	NA	0.01778	1	1	-27039.8	54087.6
OG0000675	3	0.83639	0.00561	0.15694	0.00105	0.01973	1	1	-26911.3	53828.7
OG0000675	4	0.8364	0.00561	0.15694	0.00105	0.01973	1	1	-26911.3	53830.7
OG0000676	1	0.99453	0.00547	NA	NA	0.02288	1	NA	-7260.5	14525
OG0000676	2	0.99453	0	0.00547	NA	0.02288	1	1	-7260.5	14529
OG0000676	3	0.80447	0.00439	0.1901	0.00104	0.02257	1	1	-7222.72	14451.4
OG0000676	4	0.80448	0.00439	0.1901	0.00104	0.02257	1	1	-7222.72	14453.4
OG0000677	1	0.99999	1e-05	NA	NA	0.02986	1	NA	-1879.71	3763.41
OG0000677	2	1	0	0	NA	0.02986	1	1	-1879.71	3767.41
OG0000677	3	0.87354	0.0165	0.10792	0.00204	0.02592	1	1	-1871.36	3748.73
OG0000677	4	0.87354	0.0165	0.10792	0.00204	0.02592	1	1	-1871.36	3750.73
OG0000678	1	0.99106	0.00894	NA	NA	0.0246	1	NA	-6761.69	13527.4
OG0000678	2	0.99106	0.00023	0.00871	NA	0.0246	1	1	-6761.69	13531.4
OG0000678	3	0.90507	0.00488	0.08956	0.00048	0.02461	1	1	-6758.09	13522.2
OG0000678	4	0.30784	0	0.69216	0	0.02352	1	1	-6750.09	13508.2
OG0000679	1	0.99999	1e-05	NA	NA	0.01017	1	NA	-8634.58	17273.2
OG0000679	2	1	0	0	NA	0.01017	1	1	-8634.58	17277.2
OG0000679	3	0.96535	0	0.03465	0	0.0099	1	1	-8603.31	17212.6
OG0000679	4	0.96535	0	0.03465	0	0.0099	1	1	-8603.31	17214.6
OG0000680	1	0.91559	0.08441	NA	NA	0.00945	1	NA	-2904.66	5813.33
OG0000680	2	0.91556	0.05755	0.02689	NA	0.00945	1	1	-2904.66	5817.33
OG0000680	3	0.8505	0.08123	0.06231	0.00595	0.00961	1	1	-2901.8	5809.6
OG0000680	4	0.8505	0.08122	0.06232	0.00595	0.00961	1	1	-2901.8	5811.6
OG0000683	1	0.95277	0.04723	NA	NA	0.03108	1	NA	-12778.8	25561.7
OG0000683	2	0.95277	0.04041	0.00681	NA	0.03108	1	1	-12778.8	25565.7
OG0000683	3	0.7874	0.03559	0.16936	0.00765	0.03153	1	1	-12733.5	25473.1
OG0000683	4	0.78743	0.03559	0.16933	0.00765	0.03153	1	1	-12733.5	25475.1
OG0000684	1	0.99145	0.00855	NA	NA	0.00179	1	NA	-2050.75	4105.5
OG0000684	2	0.99147	0.00305	0.00548	NA	0.00179	1	1	-2050.75	4109.5
OG0000684	3	0.99143	0.00857	0	0	0.00262	1	1	-2050.79	4107.57
OG0000684	4	0.99143	0.00857	0	0	0.00262	1	1	-2050.79	4109.57
OG0000685	1	0.99999	1e-05	NA	NA	0.04304	1	NA	-4137.15	8278.3
OG0000685	2	1	0	0	NA	0.04304	1	1	-4137.15	8282.3
OG0000685	3	0.86357	0	0.13643	0	0.04217	1	1	-4126.47	8258.94
OG0000685	4	0.86357	0	0.13643	0	0.04217	1	1	-4126.47	8260.94
OG0000686	1	0.99395	0.00605	NA	NA	0.01228	1	NA	-23753.9	47511.9
OG0000686	2	0.99395	0.00198	0.00407	NA	0.01229	1	1	-23754	47515.9
OG0000686	3	0.85787	0.00482	0.13654	0.00077	0.01149	1	1	-23698.5	47403
OG0000686	4	0.85787	0.00482	0.13655	0.00077	0.01149	1	1	-23698.5	47405
OG0000687	1	0.92351	0.07649	NA	NA	0.03576	1	NA	-17901.2	35806.5
OG0000687	2	0.92351	0.06824	0.00825	NA	0.03576	1	1	-17901.2	35810.5
OG0000687	3	0.67546	0.04999	0.25564	0.01892	0.03597	1	1	-17817.3	35640.7
OG0000687	4	0.67546	0.04999	0.25564	0.01892	0.03597	1	1	-17817.3	35642.7
OG0000688	1	0.99999	1e-05	NA	NA	0.01168	1	NA	-3773.12	7550.23
OG0000688	2	1	0	0	NA	0.01168	1	1	-3773.12	7554.23
OG0000688	3	0.89125	0.00635	0.10167	0.00072	0.01164	1	1	-3757.21	7520.42
OG0000688	4	0.89126	0.00635	0.10166	0.00072	0.01164	1	1	-3757.21	7522.42
OG0000689	1	0.91824	0.08176	NA	NA	0.05444	1	NA	-7257.89	14519.8
OG0000689	2	0.91823	0.08046	0.00131	NA	0.05444	1	1	-7257.89	14523.8
OG0000689	3	0.77537	0.07474	0.13671	0.01318	0.0577	1	1	-7235.53	14477.1
OG0000689	4	0.77537	0.07474	0.13671	0.01318	0.0577	1	1	-7235.53	14479.1
OG0000691	1	0.9735	0.0265	NA	NA	0.02186	1	NA	-14165.9	28335.9
OG0000691	2	0.9735	0.00973	0.01677	NA	0.02186	1	1	-14165.9	28339.9
OG0000691	3	0.90947	0.02132	0.06762	0.00159	0.02249	1	1	-14138.9	28283.9
OG0000691	4	0.90947	0.02132	0.06762	0.00159	0.02249	1	1	-14138.9	28285.9
OG0000692	1	0.93864	0.06136	NA	NA	0.02647	1	NA	-26881.9	53767.7
OG0000692	2	0.93864	0.06136	0	NA	0.02647	1	15.4346	-26881.9	53771.7
OG0000692	3	0.59115	0.03748	0.34923	0.02214	0.02758	1	1	-26842.1	53690.2
OG0000692	4	0.59115	0.03748	0.34923	0.02214	0.02758	1	1	-26842.1	53692.2
OG0000694	1	0.97646	0.02354	NA	NA	0.02132	1	NA	-16753.3	33510.6
OG0000694	2	0.97646	0.01528	0.00826	NA	0.02132	1	1	-16753.3	33514.6
OG0000694	3	0.90375	0.01295	0.08212	0.00118	0.02028	1	1	-16705.4	33416.9
OG0000694	4	0.90376	0.01295	0.08212	0.00118	0.02028	1	1	-16705.4	33418.9
OG0000695	1	0.9898	0.0102	NA	NA	0.02027	1	NA	-16811.3	33626.7
OG0000695	2	0.9898	0.00231	0.00789	NA	0.02027	1	1	-16811.3	33630.7
OG0000695	3	0.85502	0.00848	0.13516	0.00134	0.02125	1	1	-16752	33510
OG0000695	4	0.85502	0.00848	0.13516	0.00134	0.02125	1	1	-16752	33512
OG0000700	1	0.99999	1e-05	NA	NA	0.01563	1	NA	-2860.88	5725.76
OG0000700	2	1	0	0	NA	0.01563	1	1	-2860.88	5729.75
OG0000700	3	0.91568	0	0.08432	0	0.0157	1	1	-2855.25	5716.5
OG0000700	4	0.91534	0	0.08466	0	0.01601	1	20.2402	-2855.05	5718.1
OG0000703	1	0.82055	0.17945	NA	NA	0.02244	1	NA	-1062.64	2129.28
OG0000703	2	0.82054	0.14754	0.03192	NA	0.02244	1	1	-1062.64	2133.28
OG0000703	3	0.66102	0.10589	0.20091	0.03218	0.01184	1	1	-1055.93	2117.87
OG0000703	4	0.6633	0.10614	0.19875	0.0318	0.01298	1	2.53172	-1055.87	2119.74
OG0000704	1	0.96476	0.03524	NA	NA	0.01549	1	NA	-9254.11	18512.2
OG0000704	2	0.96476	0.02496	0.01028	NA	0.01549	1	1	-9254.11	18516.2
OG0000704	3	0.58941	0.02232	0.37411	0.01416	0.01505	1	1	-9225.72	18457.4
OG0000704	4	0.58941	0.02232	0.37411	0.01416	0.01505	1	1	-9225.72	18459.4
OG0000705	1	0.85338	0.14662	NA	NA	0.07402	1	NA	-6678.23	13360.5
OG0000705	2	0.85338	0.07914	0.06748	NA	0.07402	1	1	-6678.23	13364.5
OG0000705	3	0.6285	0.05427	0.29202	0.02521	0.05752	1	1	-6656.43	13318.9
OG0000705	4	0.62614	0.05449	0.2938	0.02557	0.05797	1	1.41092	-6656.08	13320.2
OG0000706	1	0.98178	0.01822	NA	NA	0.02124	1	NA	-14342.9	28689.8
OG0000706	2	0.98178	0.0141	0.00412	NA	0.02124	1	1	-14342.9	28693.8
OG0000706	3	0.60441	0.00856	0.38163	0.0054	0.01008	1	1	-14275.8	28557.7
OG0000706	4	0.60441	0.00855	0.38163	0.0054	0.01008	1	1	-14275.8	28559.7
OG0000708	1	0.97582	0.02418	NA	NA	0.03378	1	NA	-6475.73	12955.5
OG0000708	2	0.97582	0.00923	0.01495	NA	0.03378	1	1	-6475.73	12959.5
OG0000708	3	0.72425	0.03812	0.22574	0.01188	0.04269	1	1	-6441.91	12889.8
OG0000708	4	0.72425	0.03812	0.22574	0.01188	0.04269	1	1	-6441.91	12891.8
OG0000710	1	0.94482	0.05518	NA	NA	0.05415	1	NA	-3483.61	6971.22
OG0000710	2	0.94482	0.04832	0.00686	NA	0.05415	1	1	-3483.61	6975.22
OG0000710	3	0.81005	0.04772	0.13431	0.00791	0.0657	1	1	-3462.57	6931.13
OG0000710	4	0.81005	0.04772	0.13431	0.00791	0.0657	1	1	-3462.57	6933.13
OG0000713	1	0.98991	0.01009	NA	NA	0.01806	1	NA	-3998.68	8001.37
OG0000713	2	0.96296	0	0.03704	NA	0.0234	1	1	-3999.2	8006.4
OG0000713	3	0.87453	0.00872	0.11559	0.00115	0.01705	1	1	-3983.12	7972.23
OG0000713	4	0.87596	0.00874	0.11416	0.00114	0.01707	1	2.50221	-3983.07	7974.13
OG0000714	1	0.99999	1e-05	NA	NA	0.00723	1	NA	-5580.52	11165
OG0000714	2	1	0	0	NA	0.00722	1	1	-5580.51	11169
OG0000714	3	0.92814	0	0.07186	0	0.00919	1	1	-5555.02	11116
OG0000714	4	0.92814	0	0.07186	0	0.00919	1	1	-5555.02	11118
OG0000715	1	0.89323	0.10677	NA	NA	0.03392	1	NA	-12331.3	24666.5
OG0000715	2	0.89323	0.10677	0	NA	0.03392	1	5.01917	-12331.3	24670.5
OG0000715	3	0.44284	0.04876	0.45797	0.05043	0.0377	1	1	-12267.1	24540.1
OG0000715	4	0.44284	0.04876	0.45796	0.05043	0.0377	1	1	-12267.1	24542.1
OG0000716	1	0.94261	0.05739	NA	NA	0.04061	1	NA	-2899.14	5802.28
OG0000716	2	0.94261	0.036	0.02139	NA	0.04061	1	1	-2899.14	5806.28
OG0000716	3	0.88548	0.05356	0.05748	0.00348	0.04039	1	1	-2897.04	5800.09
OG0000716	4	0.54075	0.03164	0.40398	0.02364	0.03685	1	1	-2892.83	5793.65
OG0000717	1	0.98592	0.01408	NA	NA	0.02494	1	NA	-2353.1	4710.2
OG0000717	2	0.98593	0.00991	0.00417	NA	0.02494	1	1	-2353.1	4714.2
OG0000717	3	0.73772	0.01092	0.24769	0.00367	0.02948	1	1	-2342.92	4691.84
OG0000717	4	0.73773	0.01092	0.24769	0.00367	0.02948	1	1	-2342.92	4693.84
OG0000718	1	0.99999	1e-05	NA	NA	0.05347	1	NA	-891.978	1787.96
OG0000718	2	1	0	0	NA	0.05347	1	1	-891.978	1791.96
OG0000718	3	0.96346	0	0.03654	0	0.05106	1	1	-891.127	1788.25
OG0000718	4	0.96346	0	0.03654	0	0.05106	1	1	-891.127	1790.25
OG0000719	1	0.96494	0.03506	NA	NA	0.02314	1	NA	-16827.5	33659.1
OG0000719	2	0.96494	0.02699	0.00807	NA	0.02314	1	1	-16827.5	33663.1
OG0000719	3	0.82947	0.02596	0.14018	0.00439	0.0249	1	1	-16772.2	33550.4
OG0000719	4	0.82947	0.02596	0.14018	0.00439	0.0249	1	1	-16772.2	33552.4
OG0000720	1	0.99999	1e-05	NA	NA	0.00733	1	NA	-4041.05	8086.1
OG0000720	2	1	0	0	NA	0.00733	1	1	-4041.05	8090.09
OG0000720	3	0.94277	0.02157	0.03486	0.0008	0.00857	1	1	-4033.61	8073.21
OG0000720	4	0.94277	0.02157	0.03486	0.0008	0.00857	1	1	-4033.61	8075.21
OG0000721	1	0.97974	0.02026	NA	NA	0.02281	1	NA	-5004.15	10012.3
OG0000721	2	0.97974	0	0.02025	NA	0.02281	1	1	-5004.15	10016.3
OG0000721	3	0.94175	0.01497	0.0426	0.00068	0.023	1	1	-4999.9	10005.8
OG0000721	4	0.94175	0.01497	0.0426	0.00068	0.023	1	1	-4999.9	10007.8
OG0000722	1	0.62984	0.37016	NA	NA	0.1123	1	NA	-3908.81	7821.61
OG0000722	2	0.62984	0.3602	0.00996	NA	0.1123	1	1	-3908.81	7825.61
OG0000722	3	0.47775	0.21542	0.21147	0.09536	0.0845	1	1	-3886.06	7778.12
OG0000722	4	0.47775	0.21542	0.21147	0.09536	0.0845	1	1	-3886.06	7780.12
OG0000724	1	0.97545	0.02455	NA	NA	0.02818	1	NA	-11720.9	23445.8
OG0000724	2	0.97545	0.01948	0.00506	NA	0.02818	1	1	-11720.9	23449.8
OG0000724	3	0.80814	0.01857	0.16941	0.00389	0.02673	1	1	-11631.2	23268.4
OG0000724	4	0.80814	0.01856	0.16941	0.00389	0.02673	1	1	-11631.2	23270.4
OG0000725	1	0.78295	0.21705	NA	NA	0.07664	1	NA	-1961.61	3927.21
OG0000725	2	0.78295	0.21705	0	NA	0.07664	1	14.4035	-1961.61	3931.21
OG0000725	3	0.52947	0.07623	0.34468	0.04962	0.05292	1	1	-1951.2	3908.4
OG0000725	4	0.52361	0.07527	0.3507	0.05042	0.05316	1	1.33484	-1951.12	3910.24
OG0000726	1	0.99999	1e-05	NA	NA	0.00247	1	NA	-101.659	207.318
OG0000726	2	1	0	0	NA	0.00247	1	1	-101.659	211.318
OG0000726	3	1	0	0	0	0.00247	1	1	-101.659	209.318
OG0000726	4	1	0	0	0	0.00247	1	1	-101.659	211.318
OG0000727	1	0.98475	0.01525	NA	NA	0.01249	1	NA	-7101.51	14207
OG0000727	2	0.98475	0	0.01525	NA	0.01249	1	1	-7101.51	14211
OG0000727	3	0.71913	0.01415	0.26157	0.00515	0.01486	1	1	-7069.22	14144.4
OG0000727	4	0.71628	0.01402	0.26452	0.00518	0.01483	1	1.15079	-7069.19	14146.4
OG0000728	1	0.81008	0.18992	NA	NA	0.02267	1	NA	-2625.82	5255.64
OG0000728	2	0.81008	0.15922	0.0307	NA	0.02267	1	1	-2625.82	5259.64
OG0000728	3	0.6767	0.17526	0.11759	0.03045	0.06215	1	1	-2627.01	5260.02
OG0000728	4	0.6767	0.17526	0.11759	0.03045	0.06215	1	1	-2627.01	5262.02
OG0000729	1	0.98677	0.01323	NA	NA	0.01899	1	NA	-18204.1	36412.2
OG0000729	2	0.98677	0.01315	8e-05	NA	0.01899	1	1	-18204.1	36416.2
OG0000729	3	0.87737	0.01084	0.11043	0.00136	0.01982	1	1	-18154.7	36315.4
OG0000729	4	0.87737	0.01084	0.11043	0.00136	0.01982	1	1	-18154.7	36317.4
OG0000730	1	0.97068	0.02932	NA	NA	0.02135	1	NA	-6499.84	13003.7
OG0000730	2	0.97068	0.026	0.00331	NA	0.02135	1	1	-6499.84	13007.7
OG0000730	3	0.91463	0.04053	0.04293	0.0019	0.01855	1	1	-6476.05	12958.1
OG0000730	4	0.91463	0.04053	0.04293	0.0019	0.01855	1	1	-6476.05	12960.1
OG0000731	1	0.97063	0.02937	NA	NA	0.02928	1	NA	-3727.1	7458.2
OG0000731	2	0.97063	0.02368	0.00569	NA	0.02928	1	1	-3727.1	7462.2
OG0000731	3	0.84393	0.01707	0.13624	0.00276	0.02612	1	1	-3701.1	7408.2
OG0000731	4	0.84394	0.01707	0.13623	0.00276	0.02612	1	1	-3701.1	7410.2
OG0000732	1	0.99407	0.00593	NA	NA	0.00486	1	NA	-4423.7	8851.39
OG0000732	2	0.99407	0.00135	0.00458	NA	0.00486	1	1	-4423.7	8855.39
OG0000732	3	0.95031	0.00565	0.04378	0.00026	0.00398	1	1	-4402.32	8810.65
OG0000732	4	0.9503	0.00565	0.04378	0.00026	0.00398	1	1	-4402.32	8812.65
OG0000733	1	0.96046	0.03954	NA	NA	0.04333	1	NA	-7986.16	15976.3
OG0000733	2	0.96046	0.02897	0.01058	NA	0.04332	1	1	-7986.16	15980.3
OG0000733	3	0.8854	0.03633	0.07519	0.00309	0.04272	1	1	-7954.67	15915.3
OG0000733	4	0.8854	0.03633	0.07519	0.00309	0.04272	1	1	-7954.67	15917.3
OG0000734	1	0.98985	0.01015	NA	NA	0.02702	1	NA	-15596.8	31197.5
OG0000734	2	0.98985	0.00541	0.00474	NA	0.02702	1	1	-15596.8	31201.5
OG0000734	3	0.88857	0.00996	0.10035	0.00112	0.02946	1	1	-15544.6	31095.1
OG0000734	4	0.88857	0.00996	0.10035	0.00112	0.02946	1	1	-15544.6	31097.1
OG0000735	1	0.89272	0.10728	NA	NA	0.03498	1	NA	-25731.4	51466.9
OG0000735	2	0.89272	0.10695	0.00033	NA	0.03498	1	1	-25731.4	51470.9
OG0000735	3	0.73244	0.07098	0.17921	0.01737	0.03986	1	1	-25628.1	51262.3
OG0000735	4	0.73244	0.07098	0.17921	0.01737	0.03986	1	1	-25628.1	51264.3
OG0000741	1	0.98307	0.01693	NA	NA	0.00926	1	NA	-7751.96	15507.9
OG0000741	2	0.98308	0.00508	0.01185	NA	0.00926	1	1	-7751.96	15511.9
OG0000741	3	0.90267	0.01398	0.08208	0.00127	0.01005	1	1	-7728.47	15462.9
OG0000741	4	0.90267	0.01398	0.08208	0.00127	0.01005	1	1	-7728.47	15464.9
OG0000743	1	0.99999	1e-05	NA	NA	0.00853	1	NA	-4697.12	9398.23
OG0000743	2	1	0	0	NA	0.00853	1	1	-4697.11	9402.23
OG0000743	3	0.94155	0.0143	0.04349	0.00066	0.01336	1	1	-4695.97	9397.95
OG0000743	4	0.94155	0.0143	0.04349	0.00066	0.01336	1	1	-4695.97	9399.95
OG0000744	1	0.98448	0.01552	NA	NA	0.02509	1	NA	-4812.73	9629.45
OG0000744	2	0.98448	0.00435	0.01117	NA	0.02509	1	1	-4812.73	9633.45
OG0000744	3	0.83839	0.01286	0.1465	0.00225	0.0251	1	1	-4796.95	9599.89
OG0000744	4	0.83839	0.01286	0.1465	0.00225	0.0251	1	1	-4796.95	9601.89
OG0000746	1	0.93575	0.06425	NA	NA	0.03772	1	NA	-13466.4	26936.8
OG0000746	2	0.93575	0.05483	0.00942	NA	0.03772	1	1	-13466.4	26940.8
OG0000746	3	0.83381	0.05224	0.10723	0.00672	0.03544	1	1	-13427	26859.9
OG0000746	4	0.83381	0.05225	0.10723	0.00672	0.03544	1	1	-13427	26861.9
OG0000747	1	0.98254	0.01746	NA	NA	0.02398	1	NA	-4867.92	9739.84
OG0000747	2	0.98254	0.00192	0.01554	NA	0.02398	1	1	-4867.92	9743.84
OG0000747	3	0.84559	0.01437	0.1377	0.00234	0.02516	1	1	-4833.67	9673.35
OG0000747	4	0.84559	0.01437	0.1377	0.00234	0.02516	1	1	-4833.67	9675.35
OG0000749	1	0.995	0.005	NA	NA	0.01182	1	NA	-17893.5	35790.9
OG0000749	2	0.995	0.00037	0.00463	NA	0.01184	1	1	-17893.5	35794.9
OG0000749	3	0.89605	0.00456	0.09889	0.0005	0.01122	1	1	-17873.7	35753.4
OG0000749	4	0.89605	0.00456	0.09889	0.0005	0.01122	1	1	-17873.7	35755.4
OG0000750	1	0.97364	0.02636	NA	NA	0.01354	1	NA	-6247.56	12499.1
OG0000750	2	0.97363	0.00028	0.02609	NA	0.01354	1	1	-6247.56	12503.1
OG0000750	3	0.92545	0.02121	0.05214	0.0012	0.01286	1	1	-6236.94	12479.9
OG0000750	4	0.92545	0.02121	0.05214	0.0012	0.01286	1	1	-6236.94	12481.9
OG0000751	1	0.97597	0.02403	NA	NA	0.00841	1	NA	-10428.2	20860.4
OG0000751	2	0.97597	0.00093	0.0231	NA	0.00841	1	1	-10428.2	20864.4
OG0000751	3	0.93465	0.01868	0.04576	0.00091	0.00889	1	1	-10394.3	20794.6
OG0000751	4	0.94728	0.01865	0.03341	0.00066	0.00802	1	4.01996	-10395.2	20798.4
OG0000753	1	0.95878	0.04122	NA	NA	0.04386	1	NA	-8056.23	16116.5
OG0000753	2	0.95878	0.02859	0.01263	NA	0.04386	1	1	-8056.23	16120.5
OG0000753	3	0.88334	0.02287	0.09142	0.00237	0.04444	1	1	-8038.17	16082.3
OG0000753	4	0.88334	0.02287	0.09142	0.00237	0.04444	1	1	-8038.17	16084.3
OG0000754	1	0.99226	0.00774	NA	NA	0.02286	1	NA	-4878.86	9761.72
OG0000754	2	0.99227	0.00377	0.00397	NA	0.02286	1	1	-4878.86	9765.72
OG0000754	3	0.78923	0.00588	0.20337	0.00152	0.02591	1	1	-4851.23	9708.47
OG0000754	4	0.78923	0.00588	0.20337	0.00152	0.02591	1	1	-4851.23	9710.47
OG0000755	1	0.91786	0.08214	NA	NA	0.03776	1	NA	-3197.99	6399.98
OG0000755	2	0.91786	0.01167	0.07046	NA	0.03776	1	1	-3197.99	6403.98
OG0000755	3	0.49551	0.03855	0.4323	0.03364	0.00743	1	1	-3176.14	6358.28
OG0000755	4	0.49552	0.03855	0.43229	0.03363	0.00744	1	1	-3176.14	6360.28
OG0000756	1	0.92814	0.07186	NA	NA	0.03299	1	NA	-6233.59	12471.2
OG0000756	2	0.92814	0.05487	0.01698	NA	0.03299	1	1	-6233.59	12475.2
OG0000756	3	0.70538	0.03916	0.24203	0.01343	0.03211	1	1	-6209.41	12424.8
OG0000756	4	0.70538	0.03916	0.24203	0.01343	0.03211	1	1	-6209.41	12426.8
OG0000757	1	0.93277	0.06723	NA	NA	0.06109	1	NA	-7133.57	14271.1
OG0000757	2	0.93277	0.03761	0.02962	NA	0.06109	1	1	-7133.57	14275.1
OG0000757	3	0.78093	0.0443	0.16539	0.00938	0.0572	1	1	-7113.89	14233.8
OG0000757	4	0.78093	0.0443	0.16539	0.00938	0.0572	1	1	-7113.89	14235.8
OG0000759	1	0.98928	0.01072	NA	NA	0.02606	1	NA	-10748.7	21501.4
OG0000759	2	0.98928	0.01072	0	NA	0.02606	1	999	-10748.7	21505.4
OG0000759	3	0.87554	0.00742	0.11605	0.00098	0.02638	1	1	-10724.7	21455.4
OG0000759	4	0.87554	0.00742	0.11605	0.00098	0.02638	1	1	-10724.7	21457.4
OG0000760	1	0.99421	0.00579	NA	NA	0.0281	1	NA	-6656.93	13317.9
OG0000760	2	0.99421	0.00248	0.00331	NA	0.0281	1	1	-6656.93	13321.9
OG0000760	3	0.95597	0.00562	0.03819	0.00022	0.02909	1	1	-6647.06	13300.1
OG0000760	4	0.95597	0.00562	0.03819	0.00022	0.02909	1	1	-6647.06	13302.1
OG0000762	1	0.89708	0.10292	NA	NA	0.08405	1	NA	-3184.19	6372.39
OG0000762	2	0.89709	0.06971	0.0332	NA	0.08405	1	1	-3184.19	6376.39
OG0000762	3	0.86187	0.10016	0.03401	0.00395	0.08154	1	1	-3181.3	6368.6
OG0000762	4	0.86187	0.10016	0.03401	0.00395	0.08154	1	1	-3181.3	6370.6
OG0000763	1	0.97893	0.02107	NA	NA	0.00796	1	NA	-4216.66	8437.31
OG0000763	2	0.97893	0.01039	0.01068	NA	0.00796	1	1	-4216.66	8441.31
OG0000763	3	0.69148	0.00794	0.29717	0.00341	0.00763	1	1	-4192.11	8390.22
OG0000763	4	0.69148	0.00794	0.29718	0.00341	0.00763	1	1	-4192.11	8392.22
OG0000765	1	0.85503	0.14497	NA	NA	0.04275	1	NA	-2624.94	5253.88
OG0000765	2	0.85503	0.14457	0.0004	NA	0.04275	1	1	-2624.94	5257.88
OG0000765	3	0.68646	0.07886	0.2105	0.02418	0.04364	1	1	-2599.33	5204.67
OG0000765	4	0.68646	0.07886	0.2105	0.02418	0.04364	1	1	-2599.33	5206.67
OG0000766	1	0.99999	1e-05	NA	NA	0.01363	1	NA	-1770.53	3545.06
OG0000766	2	1	0	0	NA	0.01363	1	1	-1770.53	3549.06
OG0000766	3	0.95207	0	0.04793	0	0.01138	1	1	-1761.61	3529.21
OG0000766	4	0.95207	0	0.04793	0	0.01138	1	1	-1761.61	3531.21
OG0000768	1	0.98849	0.01151	NA	NA	0.01655	1	NA	-5749.5	11503
OG0000768	2	0.98849	0.00672	0.00478	NA	0.01655	1	1	-5749.5	11507
OG0000768	3	0.8451	0.00602	0.14783	0.00105	0.01839	1	1	-5726.45	11458.9
OG0000768	4	0.8451	0.00602	0.14783	0.00105	0.01839	1	1	-5726.45	11460.9
OG0000770	1	0.99999	1e-05	NA	NA	0.01403	1	NA	-2798.31	5600.62
OG0000770	2	1	0	0	NA	0.01403	1	1	-2798.31	5604.62
OG0000770	3	0.92288	0.01971	0.05621	0.0012	0.01025	1	1	-2788.87	5583.75
OG0000770	4	0.92288	0.01971	0.05621	0.0012	0.01025	1	1	-2788.87	5585.75
OG0000775	1	0.9841	0.0159	NA	NA	0.01621	1	NA	-2347.68	4699.37
OG0000775	2	0.9841	0.00379	0.01211	NA	0.01621	1	1	-2347.68	4703.37
OG0000775	3	0.87868	0.01429	0.10531	0.00171	0.01597	1	1	-2335.8	4677.6
OG0000775	4	0.87868	0.01429	0.10531	0.00171	0.01597	1	1	-2335.8	4679.6
OG0000776	1	0.98686	0.01314	NA	NA	0.02476	1	NA	-15662	31328.1
OG0000776	2	0.98686	0.00085	0.01229	NA	0.02476	1	1	-15662	31332.1
OG0000776	3	0.88115	0.01118	0.10632	0.00135	0.025	1	1	-15623.5	31253
OG0000776	4	0.88115	0.01118	0.10632	0.00135	0.025	1	1	-15623.5	31255
OG0000777	1	0.9481	0.0519	NA	NA	0.02634	1	NA	-1906.37	3816.74
OG0000777	2	0.9481	0.01505	0.03686	NA	0.02634	1	1	-1906.37	3820.74
OG0000777	3	0.71252	0.01481	0.26712	0.00555	0.03007	1	1	-1892.48	3790.95
OG0000777	4	0.71252	0.01481	0.26712	0.00555	0.03007	1	1	-1892.48	3792.95
OG0000778	1	0.97822	0.02178	NA	NA	0.01749	1	NA	-7301.93	14607.9
OG0000778	2	0.97821	0.00106	0.02073	NA	0.01748	1	1	-7301.93	14611.9
OG0000778	3	0.84357	0.01573	0.13812	0.00258	0.01932	1	1	-7253.77	14513.5
OG0000778	4	0.84357	0.01573	0.13812	0.00258	0.01932	1	1	-7253.77	14515.5
OG0000779	1	0.59626	0.40374	NA	NA	0.0222	1	NA	-8748.46	17500.9
OG0000779	2	0.59626	0.38283	0.02091	NA	0.0222	1	1	-8748.46	17504.9
OG0000779	3	0.51478	0.2636	0.14656	0.07505	0.03005	1	1	-8718.11	17442.2
OG0000779	4	0.51478	0.26361	0.14656	0.07505	0.03005	1	1	-8718.11	17444.2
OG0000780	1	0.92061	0.07939	NA	NA	0.0194	1	NA	-17467.5	34939
OG0000780	2	0.92061	0.02472	0.05467	NA	0.0194	1	1	-17467.5	34943
OG0000780	3	0.5839	0.0474	0.34101	0.02768	0.02271	1	1	-17390.5	34787
OG0000780	4	0.5839	0.0474	0.34101	0.02768	0.02271	1	1	-17390.5	34789
OG0000782	1	0.93636	0.06364	NA	NA	0.04788	1	NA	-21660.7	43325.4
OG0000782	2	0.93636	0.0546	0.00903	NA	0.04788	1	1	-21660.7	43329.4
OG0000782	3	0.82449	0.04738	0.12117	0.00696	0.04809	1	1	-21605	43216.1
OG0000782	4	0.82449	0.04738	0.12117	0.00696	0.04809	1	1	-21605	43218.1
OG0000783	1	0.99013	0.00987	NA	NA	0.01871	1	NA	-28876.4	57756.7
OG0000783	2	0.99013	0	0.00987	NA	0.01871	1	1	-28876.4	57760.7
OG0000783	3	0.93016	0.00875	0.06052	0.00057	0.01902	1	1	-28831.3	57668.6
OG0000783	4	0.93016	0.00875	0.06052	0.00057	0.01902	1	1	-28831.3	57670.6
OG0000784	1	0.32511	0.67489	NA	NA	0.12525	1	NA	-524.873	1053.75
OG0000784	2	0.07142	0.92858	0	NA	0	1	1.03626	-535.236	1078.47
OG0000784	3	0.0713	0.17919	0.21334	0.53617	0	1	1	-527.845	1061.69
OG0000784	4	0.0713	0.17919	0.21334	0.53617	0	1	1	-527.845	1063.69
OG0000785	1	0.63478	0.36522	NA	NA	0.07869	1	NA	-2381.4	4766.8
OG0000785	2	0.63478	0.21999	0.14523	NA	0.07869	1	1	-2381.4	4770.8
OG0000785	3	0.62763	0.35461	0.01135	0.00641	0.07867	1	1	-2381.39	4768.77
OG0000785	4	0.62763	0.35461	0.01135	0.00641	0.07867	1	1	-2381.39	4770.77
OG0000786	1	0.90341	0.09659	NA	NA	0.09199	1	NA	-3919.59	7843.17
OG0000786	2	0.90341	0.043	0.05359	NA	0.09199	1	1	-3919.59	7847.17
OG0000786	3	0.50169	0.19663	0.21674	0.08495	0.08965	1	1	-3906.28	7818.57
OG0000786	4	0.50168	0.19663	0.21674	0.08495	0.08965	1	1	-3906.28	7820.57
OG0000787	1	0.8956	0.1044	NA	NA	0.05451	1	NA	-18682.4	37368.7
OG0000787	2	0.8956	0	0.1044	NA	0.05451	1	1	-18682.4	37372.7
OG0000787	3	0.69112	0.07902	0.20628	0.02358	0.0551	1	1	-18652.2	37310.4
OG0000787	4	0.69112	0.07902	0.20628	0.02358	0.0551	1	1	-18652.2	37312.4
OG0000788	1	0.96596	0.03404	NA	NA	0.02725	1	NA	-7631.13	15266.3
OG0000788	2	0.96596	0.01733	0.01671	NA	0.02725	1	1	-7631.13	15270.3
OG0000788	3	0.85948	0.02438	0.11293	0.0032	0.02483	1	1	-7586.96	15179.9
OG0000788	4	0.85948	0.02438	0.11293	0.0032	0.02483	1	1	-7586.96	15181.9
OG0000790	1	0.993	0.007	NA	NA	0.00298	1	NA	-3280.76	6565.51
OG0000790	2	0.99301	0.00421	0.00279	NA	0.00298	1	1	-3280.75	6569.51
OG0000790	3	0.73238	0	0.26762	0	0.00433	1	1	-3240.94	6487.89
OG0000790	4	0.73239	0	0.26761	0	0.00433	1	1	-3240.94	6489.89
OG0000791	1	0.99999	1e-05	NA	NA	0.02245	1	NA	-3205.19	6414.38
OG0000791	2	1	0	0	NA	0.02245	1	1	-3205.19	6418.38
OG0000791	3	0.98913	0	0.01087	0	0.02283	1	1	-3205.15	6416.3
OG0000791	4	0.98913	0	0.01087	0	0.02283	1	1	-3205.15	6418.3
OG0000792	1	0.90644	0.09356	NA	NA	0.03338	1	NA	-5115.79	10235.6
OG0000792	2	0.90644	0.08057	0.01299	NA	0.03338	1	1	-5115.79	10239.6
OG0000792	3	0.87172	0.04541	0.07877	0.0041	0.02865	1	1	-5081.38	10168.8
OG0000792	4	0.87172	0.04541	0.07877	0.0041	0.02865	1	1	-5081.38	10170.8
OG0000793	1	0.97902	0.02098	NA	NA	0.01603	1	NA	-4025.13	8054.26
OG0000793	2	0.97902	0.01501	0.00597	NA	0.01603	1	1	-4025.13	8058.26
OG0000793	3	0.83598	0.01247	0.14933	0.00223	0.01544	1	1	-3991.88	7989.75
OG0000793	4	0.83598	0.01246	0.14933	0.00223	0.01544	1	1	-3991.88	7991.75
OG0000794	1	0.9773	0.0227	NA	NA	0.02279	1	NA	-1642.09	3288.18
OG0000794	2	0.9773	0.01448	0.00822	NA	0.02279	1	1	-1642.09	3292.18
OG0000794	3	0.95391	0	0.04609	0	0.03492	1	1	-1635.94	3277.88
OG0000794	4	0.95391	0	0.04609	0	0.03492	1	1	-1635.94	3279.88
OG0000795	1	0.98525	0.01475	NA	NA	0.02115	1	NA	-10797.3	21598.6
OG0000795	2	1	0	0	NA	0.02007	1	1	-10799.7	21607.4
OG0000795	3	0.65545	0.00706	0.33389	0.0036	0.02446	1	1	-10701.9	21409.8
OG0000795	4	0.65545	0.00706	0.33389	0.0036	0.02446	1	1	-10701.9	21411.8
OG0000796	1	0.93462	0.06538	NA	NA	0.04335	1	NA	-31474.2	62952.4
OG0000796	2	0.93462	0.06538	0	NA	0.04335	1	40.1029	-31474.2	62956.4
OG0000796	3	0.43985	0.02747	0.50137	0.03131	0.03289	1	1	-31385.4	62776.8
OG0000796	4	0.43983	0.02747	0.50139	0.03131	0.03289	1	1	-31385.4	62778.8
OG0000797	1	1e-05	0.99999	NA	NA	0	1	NA	-54.0559	112.112
OG0000797	2	0	0.99999	1e-05	NA	0	1	1	-54.0558	116.112
OG0000797	3	0	1	0	0	0	1	1	-54.0558	114.112
OG0000797	4	0	1	0	0	0	1	1	-54.0558	116.112
OG0000798	1	0.98767	0.01233	NA	NA	0.00323	1	NA	-2727.55	5459.1
OG0000798	2	0.98767	0.00396	0.00837	NA	0.00323	1	1	-2727.55	5463.1
OG0000798	3	0.97469	0.01216	0.01299	0.00016	0.00313	1	1	-2730.28	5466.55
OG0000798	4	0.88142	0.01098	0.10628	0.00132	0.00913	1	1	-2750.35	5508.7
OG0000799	1	0.99999	1e-05	NA	NA	0.01849	1	NA	-590.892	1185.78
OG0000799	2	1	0	0	NA	0.01849	1	1	-590.892	1189.78
OG0000799	3	1	0	0	0	0.01849	1	1	-590.892	1187.78
OG0000799	4	1	0	0	0	0.01849	1	1	-590.892	1189.78
OG0000801	1	0.97122	0.02878	NA	NA	0.02743	1	NA	-16880.5	33765
OG0000801	2	0.97122	0.00151	0.02727	NA	0.02743	1	1	-16880.5	33769
OG0000801	3	0.86244	0.02225	0.11241	0.0029	0.02863	1	1	-16837.4	33680.9
OG0000801	4	0.86244	0.02225	0.11241	0.0029	0.02863	1	1	-16837.4	33682.9
OG0000803	1	0.96938	0.03062	NA	NA	0.00626	1	NA	-4135.38	8274.76
OG0000803	2	0.96938	0.01036	0.02027	NA	0.00626	1	1	-4135.38	8278.76
OG0000803	3	0.94534	0.03036	0.02354	0.00076	0.00548	1	1	-4130.26	8266.51
OG0000803	4	0.94535	0.03035	0.02354	0.00076	0.00548	1	1	-4130.26	8268.51
OG0000805	1	0.97463	0.02537	NA	NA	0.03071	1	NA	-2643.63	5291.27
OG0000805	2	0.97463	0.01921	0.00616	NA	0.03071	1	1	-2643.63	5295.27
OG0000805	3	0.97463	0.02537	0	0	0.03071	1	1	-2643.63	5293.27
OG0000805	4	0.97463	0.02537	0	0	0.03071	1	1	-2643.63	5295.27
OG0000806	1	0.90532	0.09468	NA	NA	0.00883	1	NA	-2408.8	4821.59
OG0000806	2	0.90534	0.09278	0.00188	NA	0.00883	1	1	-2408.8	4825.59
OG0000806	3	0.52746	0.05425	0.37929	0.03901	0.01096	1	1	-2407.38	4820.77
OG0000806	4	0.52746	0.05425	0.37929	0.03901	0.01096	1	1	-2407.38	4822.77
OG0000807	1	0.98365	0.01635	NA	NA	0.02582	1	NA	-21189.1	42382.2
OG0000807	2	0.98365	0.00369	0.01266	NA	0.02582	1	1	-21189.1	42386.2
OG0000807	3	0.73544	0.00766	0.25426	0.00265	0.02654	1	1	-21104.5	42215
OG0000807	4	0.73544	0.00766	0.25426	0.00265	0.02654	1	1	-21104.5	42217
OG0000808	1	0.93573	0.06427	NA	NA	0.00618	1	NA	-5728.15	11460.3
OG0000808	2	0.93573	0.06427	0	NA	0.00618	1	26.0314	-5728.15	11464.3
OG0000808	3	0.79564	0.05457	0.14017	0.00961	0.00589	1	1	-5717.42	11440.8
OG0000808	4	0.79565	0.05457	0.14017	0.00961	0.00589	1	1	-5717.42	11442.8
OG0000809	1	0.97514	0.02486	NA	NA	0.02568	1	NA	-23506.7	47017.4
OG0000809	2	0.97514	0.00667	0.01819	NA	0.02568	1	1	-23506.7	47021.4
OG0000809	3	0.85108	0.02016	0.12577	0.00298	0.02561	1	1	-23446.5	46899
OG0000809	4	0.85109	0.02016	0.12577	0.00298	0.02561	1	1	-23446.5	46901
OG0000810	1	0.99999	1e-05	NA	NA	0.02858	1	NA	-2888.17	5780.35
OG0000810	2	1	0	0	NA	0.02858	1	1	-2888.17	5784.35
OG0000810	3	0.92954	0	0.07046	0	0.02404	1	1	-2885.72	5777.44
OG0000810	4	0.97192	0	0.02808	0	0.0245	1	1	-2886.25	5780.49
OG0000811	1	0.93554	0.06446	NA	NA	0.03474	1	NA	-4997.54	9999.08
OG0000811	2	0.93554	0.05255	0.01192	NA	0.03474	1	1	-4997.54	10003.1
OG0000811	3	0.84343	0.05127	0.09926	0.00603	0.03868	1	1	-4986.28	9978.57
OG0000811	4	0.84343	0.05127	0.09927	0.00603	0.03868	1	1	-4986.28	9980.57
OG0000813	1	0.92432	0.07568	NA	NA	0.05193	1	NA	-9425.77	18855.5
OG0000813	2	0.92432	0.00613	0.06955	NA	0.05193	1	1	-9425.77	18859.5
OG0000813	3	0.87544	0.06968	0.05083	0.00405	0.05128	1	1	-9416.4	18838.8
OG0000813	4	0.87544	0.06968	0.05083	0.00405	0.05128	1	1	-9416.4	18840.8
OG0000814	1	0.9401	0.0599	NA	NA	0.03509	1	NA	-2960.03	5924.05
OG0000814	2	0.9401	0	0.0599	NA	0.03509	1	1	-2960.03	5928.05
OG0000814	3	0.86897	0.05618	0.0703	0.00455	0.03943	1	1	-2956.2	5918.41
OG0000814	4	0.86898	0.05618	0.0703	0.00454	0.03943	1	1	-2956.2	5920.41
OG0000820	1	0.98773	0.01227	NA	NA	0.02205	1	NA	-4926.71	9857.41
OG0000820	2	0.98773	0.00289	0.00938	NA	0.02205	1	1	-4926.71	9861.41
OG0000820	3	0.89019	0.01096	0.09765	0.0012	0.02249	1	1	-4900.32	9806.64
OG0000820	4	0.89061	0.01099	0.0972	0.0012	0.0226	1	4.86513	-4900.27	9808.54
OG0000821	1	0.99999	1e-05	NA	NA	0.00317	1	NA	-182.495	368.99
OG0000821	2	1	0	0	NA	0.00317	1	1	-182.495	372.99
OG0000821	3	0.88953	0	0.11047	0	0.00341	1	1	-184.153	374.307
OG0000821	4	0.88953	0	0.11047	0	0.00341	1	1	-184.153	376.307
OG0000822	1	0.97149	0.02851	NA	NA	0.00624	1	NA	-4017.9	8039.79
OG0000822	2	0.97145	0.0131	0.01545	NA	0.00624	1	1	-4017.9	8043.79
OG0000822	3	0.89547	0.03405	0.0679	0.00258	0.00808	1	1	-4006.93	8019.86
OG0000822	4	0.89547	0.03404	0.06791	0.00258	0.00808	1	1	-4006.93	8021.86
OG0000823	1	0.99999	1e-05	NA	NA	0.00405	1	NA	-2041.59	4087.18
OG0000823	2	1	0	0	NA	0.00405	1	1	-2041.59	4091.17
OG0000823	3	0.88404	0	0.11596	0	0.00552	1	1	-2046.21	4098.42
OG0000823	4	0.63578	0	0.36422	0	0.00268	1	1	-2034.07	4076.14
OG0000825	1	0.97631	0.02369	NA	NA	0.01915	1	NA	-5330.73	10665.5
OG0000825	2	0.97631	0.00032	0.02337	NA	0.01915	1	1	-5330.73	10669.5
OG0000825	3	0.37318	0.00719	0.60791	0.01172	0.01853	1	1	-5307.98	10622
OG0000825	4	0.37318	0.00719	0.60791	0.01172	0.01853	1	1	-5307.98	10624
OG0000826	1	0.99113	0.00887	NA	NA	0.0144	1	NA	-4554.13	9112.26
OG0000826	2	0.99113	7e-05	0.0088	NA	0.0144	1	1	-4554.13	9116.26
OG0000826	3	0.53633	0.0137	0.43876	0.01121	0.01828	1	1	-4529.84	9065.68
OG0000826	4	0.53633	0.0137	0.43876	0.01121	0.01828	1	1	-4529.84	9067.68
OG0000827	1	0.99999	1e-05	NA	NA	0.00445	1	NA	-3455.98	6915.96
OG0000827	2	1	0	0	NA	0.00445	1	1	-3455.98	6919.96
OG0000827	3	0.98283	0	0.01717	0	0.0037	1	1	-3451.77	6909.54
OG0000827	4	0.98216	0	0.01784	0	0.00302	1	1	-3451.7	6911.41
OG0000828	1	0.94549	0.05451	NA	NA	0.03433	1	NA	-13850.1	27704.1
OG0000828	2	0.94549	0	0.0545	NA	0.03433	1	1	-13850.1	27708.1
OG0000828	3	0.71251	0.04131	0.23269	0.01349	0.03537	1	1	-13786.7	27579.4
OG0000828	4	0.71251	0.04131	0.23269	0.01349	0.03537	1	1	-13786.7	27581.4
OG0000829	1	0.94351	0.05649	NA	NA	0.03388	1	NA	-2624.59	5253.19
OG0000829	2	0.94351	0.04991	0.00658	NA	0.03388	1	1	-2624.59	5257.19
OG0000829	3	0.84943	0.03546	0.1105	0.00461	0.02287	1	1	-2603.42	5212.83
OG0000829	4	0.84943	0.03546	0.1105	0.00461	0.02287	1	1	-2603.42	5214.83
OG0000830	1	0.98704	0.01296	NA	NA	0.02809	1	NA	-6062.43	12128.9
OG0000830	2	0.98704	0.00039	0.01257	NA	0.02806	1	1	-6062.43	12132.9
OG0000830	3	0.8773	0.01223	0.10895	0.00152	0.02746	1	1	-6057.03	12120.1
OG0000830	4	0.8773	0.01223	0.10895	0.00152	0.02746	1	1	-6057.03	12122.1
OG0000831	1	0.90079	0.09921	NA	NA	0.01362	1	NA	-8991.68	17987.4
OG0000831	2	0.90079	0	0.09921	NA	0.01362	1	1	-8991.68	17991.4
OG0000831	3	0.76748	0.07931	0.13886	0.01435	0.01302	1	1	-8957.55	17921.1
OG0000831	4	0.76748	0.07931	0.13886	0.01435	0.01302	1	1	-8957.55	17923.1
OG0000832	1	0.98871	0.01129	NA	NA	0.00905	1	NA	-9155.91	18315.8
OG0000832	2	0.98872	0.0043	0.00699	NA	0.00905	1	1	-9155.91	18319.8
OG0000832	3	0.95727	0.00909	0.03333	0.00032	0.00919	1	1	-9135.74	18277.5
OG0000832	4	0.95727	0.00909	0.03333	0.00032	0.00919	1	1	-9135.74	18279.5
OG0000833	1	0.96304	0.03696	NA	NA	0.03531	1	NA	-6985.01	13974
OG0000833	2	0.96304	0.02607	0.01089	NA	0.03531	1	1	-6985.01	13978
OG0000833	3	0.83535	0.01318	0.14911	0.00235	0.03256	1	1	-6949.27	13904.5
OG0000833	4	0.83535	0.01318	0.14911	0.00235	0.03256	1	1	-6949.27	13906.5
OG0000834	1	0.89132	0.10868	NA	NA	0.03151	1	NA	-5312.76	10629.5
OG0000834	2	0.89132	0.03722	0.07147	NA	0.03151	1	1	-5312.76	10633.5
OG0000834	3	0.79868	0.05468	0.13724	0.0094	0.02863	1	1	-5266.01	10538
OG0000834	4	0.79868	0.05468	0.13724	0.0094	0.02863	1	1	-5266.01	10540
OG0000835	1	0.99627	0.00373	NA	NA	0.00465	1	NA	-20375.5	40755.1
OG0000835	2	0.99627	0.00039	0.00334	NA	0.00468	1	1	-20375.6	40759.1
OG0000835	3	0.88417	0.00276	0.11272	0.00035	0.00385	1	1	-20268.8	40543.7
OG0000835	4	0.88417	0.00276	0.11272	0.00035	0.00385	1	1	-20268.8	40545.7
OG0000836	1	0.98196	0.01804	NA	NA	0.00889	1	NA	-58362.2	116728
OG0000836	2	0.98195	0	0.01805	NA	0.00886	1	1	-58362.2	116732
OG0000836	3	0.67081	0.01107	0.31296	0.00517	0.01004	1	1	-58229.6	116465
OG0000836	4	0.67081	0.01107	0.31296	0.00517	0.01004	1	1	-58229.6	116467
OG0000837	1	0.97618	0.02382	NA	NA	0.0252	1	NA	-12450.7	24905.4
OG0000837	2	0.97618	0.01395	0.00987	NA	0.0252	1	1	-12450.7	24909.4
OG0000837	3	0.92518	0.01583	0.05799	0.00099	0.02693	1	1	-12416.2	24838.4
OG0000837	4	0.92518	0.01583	0.05799	0.00099	0.02693	1	1	-12416.2	24840.4
OG0000838	1	0.87921	0.12079	NA	NA	0.01968	1	NA	-11115.2	22234.4
OG0000838	2	0.8792	0.09888	0.02192	NA	0.01968	1	1	-11115.2	22238.4
OG0000838	3	0.77183	0.10468	0.10874	0.01475	0.01948	1	1	-11087.8	22181.5
OG0000838	4	0.77184	0.10467	0.10874	0.01475	0.01948	1	1	-11087.8	22183.5
OG0000841	1	0.9861	0.0139	NA	NA	0.01046	1	NA	-4969.84	9943.69
OG0000841	2	0.98596	0.00082	0.01322	NA	0.00962	1	1	-4969.74	9947.48
OG0000841	3	0.96406	0	0.03594	0	0.01264	1	1	-4962.16	9930.32
OG0000841	4	0.96405	0	0.03595	0	0.01257	1	1.01869	-4962.15	9932.31
OG0000842	1	0.972	0.028	NA	NA	0.0236	1	NA	-9730.62	19465.2
OG0000842	2	0.972	0.00227	0.02573	NA	0.0236	1	1	-9730.62	19469.2
OG0000842	3	0.91441	0.02685	0.05707	0.00168	0.02481	1	1	-9707.15	19420.3
OG0000842	4	0.91441	0.02685	0.05707	0.00168	0.02481	1	1	-9707.15	19422.3
OG0000843	1	0.98894	0.01106	NA	NA	0.01097	1	NA	-4805.08	9614.16
OG0000843	2	0.98894	0.00476	0.0063	NA	0.01097	1	1	-4805.08	9618.16
OG0000843	3	0.86959	0.01698	0.11126	0.00217	0.02051	1	1	-4788.54	9583.09
OG0000843	4	0.86959	0.01698	0.11126	0.00217	0.02051	1	1	-4788.54	9585.09
OG0000844	1	0.99999	1e-05	NA	NA	0.00998	1	NA	-9999.86	20003.7
OG0000844	2	1	0	0	NA	0.00998	1	1	-9999.86	20007.7
OG0000844	3	0.5042	0	0.4958	0	0.00623	1	1	-10016	20038
OG0000844	4	0.5042	0	0.4958	0	0.00623	1	1	-10016	20040
OG0000845	1	0.9824	0.0176	NA	NA	0.02475	1	NA	-8332.29	16668.6
OG0000845	2	0.98241	0.00894	0.00866	NA	0.02475	1	1	-8332.29	16672.6
OG0000845	3	0.91382	0.01317	0.07197	0.00104	0.02462	1	1	-8300.66	16607.3
OG0000845	4	0.91382	0.01317	0.07197	0.00104	0.02462	1	1	-8300.66	16609.3
OG0000846	1	0.72149	0.27851	NA	NA	0.06587	1	NA	-20825.5	41655
OG0000846	2	0.72149	0.2395	0.03901	NA	0.06587	1	1	-20825.5	41659
OG0000846	3	0.55194	0.20626	0.17603	0.06578	0.06316	1	1	-20779.4	41564.8
OG0000846	4	0.55194	0.20626	0.17603	0.06578	0.06316	1	1	-20779.4	41566.8
OG0000848	1	0.9667	0.0333	NA	NA	0.03265	1	NA	-9748.65	19501.3
OG0000848	2	0.9667	0	0.0333	NA	0.03265	1	1	-9748.65	19505.3
OG0000848	3	0.83627	0.03811	0.12014	0.00548	0.03558	1	1	-9728.42	19462.8
OG0000848	4	0.83627	0.03811	0.12015	0.00548	0.03558	1	1	-9728.42	19464.8
OG0000849	1	0.84976	0.15024	NA	NA	0.0398	1	NA	-1464.66	2933.33
OG0000849	2	0.84976	0.14022	0.01001	NA	0.0398	1	1	-1464.66	2937.33
OG0000849	3	0.76797	0.12829	0.08889	0.01485	0.03678	1	1	-1458.23	2922.47
OG0000849	4	0.76797	0.12829	0.08889	0.01485	0.03678	1	1	-1458.23	2924.47
OG0000850	1	0.91597	0.08403	NA	NA	0.03353	1	NA	-9123.69	18251.4
OG0000850	2	0.91597	0.07657	0.00747	NA	0.03353	1	1	-9123.69	18255.4
OG0000850	3	0.88354	0.07593	0.03733	0.00321	0.03424	1	1	-9119.95	18245.9
OG0000850	4	0.88354	0.07593	0.03733	0.00321	0.03424	1	1	-9119.95	18247.9
OG0000854	1	0.91464	0.08536	NA	NA	0.00414	1	NA	-6740.79	13485.6
OG0000854	2	0.91464	0.08536	0	NA	0.00414	1	6.01362	-6740.79	13489.6
OG0000854	3	0.4304	0.03676	0.49092	0.04192	0.00379	1	1	-6717.03	13440.1
OG0000854	4	0.4304	0.03674	0.49096	0.04191	0.00379	1	1	-6717.03	13442.1
OG0000856	1	0.96519	0.03481	NA	NA	0.05538	1	NA	-1180.54	2365.07
OG0000856	2	0.96519	0.0062	0.02861	NA	0.05538	1	1	-1180.54	2369.07
OG0000856	3	0.73801	0.09012	0.15316	0.0187	0.04553	1	1	-1169.82	2345.64
OG0000856	4	0.73801	0.09012	0.15316	0.0187	0.04553	1	1	-1169.82	2347.64
OG0000857	1	0.28571	0.71429	NA	NA	0	1	NA	-1141.03	2286.06
OG0000857	2	0.28572	0.71428	0	NA	0	1	13.8806	-1141.03	2290.06
OG0000857	3	0.28548	0.60276	0.03592	0.07584	0	1	1	-1135.43	2276.87
OG0000857	4	0.28548	0.60276	0.03592	0.07584	0	1	1	-1135.43	2278.87
OG0000858	1	0.96662	0.03338	NA	NA	0.01465	1	NA	-14698	29400
OG0000858	2	0.96642	0.03333	0.00025	NA	0.01354	1	874.321	-14698	29403.9
OG0000858	3	0.859	0.02965	0.10763	0.00372	0.0129	1	1	-14667.7	29341.4
OG0000858	4	0.859	0.02965	0.10763	0.00372	0.01289	1	1	-14667.7	29343.4
OG0000859	1	0.96487	0.03513	NA	NA	0.01768	1	NA	-14075.2	28154.4
OG0000859	2	0.96487	0.00553	0.0296	NA	0.01768	1	1	-14075.2	28158.4
OG0000859	3	0.86566	0.03111	0.09965	0.00358	0.01594	1	1	-14019.5	28045.1
OG0000859	4	0.86566	0.03111	0.09965	0.00358	0.01594	1	1	-14019.5	28047.1
OG0000860	1	0.99052	0.00948	NA	NA	0.02105	1	NA	-3948.77	7901.54
OG0000860	2	0.99052	0.00936	0.00012	NA	0.02105	1	1	-3948.77	7905.54
OG0000860	3	0.60091	0.01089	0.3813	0.00691	0.02132	1	1	-3930.19	7866.37
OG0000860	4	0.58798	0.00586	0.40215	0.00401	0.0198	1	1	-3929.94	7867.88
OG0000861	1	0.98451	0.01549	NA	NA	0.02341	1	NA	-11229.7	22463.4
OG0000861	2	0.98451	0.0073	0.00818	NA	0.02341	1	1	-11229.7	22467.4
OG0000861	3	0.83958	0.01162	0.14678	0.00203	0.02216	1	1	-11199.4	22404.9
OG0000861	4	0.83958	0.01162	0.14678	0.00203	0.02216	1	1	-11199.4	22406.9
OG0000862	1	0.9787	0.0213	NA	NA	0.04137	1	NA	-6650.52	13305
OG0000862	2	0.9787	0.00056	0.02073	NA	0.04137	1	1	-6650.52	13309
OG0000862	3	0.83333	0.01767	0.1459	0.00309	0.04431	1	1	-6640.13	13286.3
OG0000862	4	0.83333	0.01767	0.1459	0.00309	0.04431	1	1	-6640.13	13288.3
OG0000863	1	0.99064	0.00936	NA	NA	0.00974	1	NA	-7977.32	15958.6
OG0000863	2	0.99064	0	0.00936	NA	0.00975	1	1	-7977.32	15962.6
OG0000863	3	0.8922	0.00862	0.09823	0.00095	0.01194	1	1	-7954.28	15914.6
OG0000863	4	0.8922	0.00862	0.09823	0.00095	0.01194	1	1	-7954.28	15916.6
OG0000864	1	0.99999	1e-05	NA	NA	0.00068	1	NA	-443.547	891.094
OG0000864	2	1	0	0	NA	0.00068	1	1	-443.547	895.093
OG0000864	3	0.65293	0	0.34707	0	0.0006	1	1	-444.773	895.546
OG0000864	4	0.65294	0	0.34706	0	0.0006	1	1	-444.773	897.546
OG0000865	1	0.97962	0.02038	NA	NA	0.02981	1	NA	-2626.36	5256.71
OG0000865	2	0.97973	0	0.02027	NA	0.0305	1	9.20177	-2626.23	5260.47
OG0000865	3	0.91743	0.01831	0.063	0.00126	0.02766	1	1	-2623.89	5253.78
OG0000865	4	0.91743	0.01831	0.063	0.00126	0.02766	1	1	-2623.89	5255.78
OG0000866	1	0.96384	0.03616	NA	NA	0.02049	1	NA	-7663.2	15330.4
OG0000866	2	0.96383	0.02134	0.01483	NA	0.02048	1	1	-7663.2	15334.4
OG0000866	3	0.3526	0.0116	0.61555	0.02025	0.02172	1	1	-7636.79	15279.6
OG0000866	4	0.32767	0.01076	0.64053	0.02104	0.02142	1	2.29477	-7636.69	15281.4
OG0000867	1	0.98464	0.01536	NA	NA	0.00887	1	NA	-4828.63	9661.25
OG0000867	2	0.98464	0.00409	0.01127	NA	0.00887	1	1	-4828.63	9665.25
OG0000867	3	0.76331	0.01183	0.22143	0.00343	0.00693	1	1	-4811.12	9628.25
OG0000867	4	0.76331	0.01183	0.22143	0.00343	0.00693	1	1	-4811.12	9630.25
OG0000868	1	0.7757	0.2243	NA	NA	0.03913	1	NA	-6812.98	13630
OG0000868	2	0.7757	0.2243	0	NA	0.03913	1	12.4562	-6812.98	13634
OG0000868	3	0.63042	0.16829	0.15887	0.04241	0.03839	1	1	-6787.38	13580.8
OG0000868	4	0.63042	0.16829	0.15887	0.04241	0.03839	1	1	-6787.38	13582.8
OG0000869	1	0.97213	0.02787	NA	NA	0.01832	1	NA	-65131.4	130267
OG0000869	2	0.97213	0.00429	0.02358	NA	0.01832	1	1	-65131.4	130271
OG0000869	3	0.66814	0.01621	0.30818	0.00748	0.01905	1	1	-64881.1	129768
OG0000869	4	0.66814	0.01621	0.30817	0.00748	0.01905	1	1	-64881.1	129770
OG0000870	1	0.9178	0.0822	NA	NA	0.06715	1	NA	-3271.8	6547.59
OG0000870	2	0.9178	0.0822	0	NA	0.06715	1	1	-3271.8	6551.59
OG0000870	3	0.85008	0.05407	0.09012	0.00573	0.06448	1	1	-3264.92	6535.85
OG0000870	4	0.85024	0.05488	0.08913	0.00575	0.06998	1	26.4287	-3262.89	6533.79
OG0000872	1	0.98133	0.01867	NA	NA	0.01653	1	NA	-20625.9	41255.7
OG0000872	2	0.98133	0.01129	0.00738	NA	0.01653	1	1	-20625.9	41259.7
OG0000872	3	0.92463	0.01657	0.05776	0.00104	0.01626	1	1	-20557.8	41121.6
OG0000872	4	0.92463	0.01657	0.05776	0.00104	0.01626	1	1	-20557.8	41123.6
OG0000873	1	0.94798	0.05202	NA	NA	0.0471	1	NA	-23112.2	46228.3
OG0000873	2	0.94798	0.02403	0.02799	NA	0.0471	1	1	-23112.2	46232.3
OG0000873	3	0.51214	0.02424	0.44266	0.02095	0.04284	1	1	-23073.2	46152.5
OG0000873	4	0.51205	0.02423	0.44278	0.02095	0.04282	1	1	-23073.2	46154.5
OG0000874	1	0.96537	0.03463	NA	NA	0.04513	1	NA	-4982.47	9968.95
OG0000874	2	0.96537	0.02656	0.00807	NA	0.04513	1	1	-4982.47	9972.95
OG0000874	3	0.39308	0.00942	0.58352	0.01398	0.04346	1	1	-4960.73	9927.46
OG0000874	4	0.39308	0.00942	0.58352	0.01398	0.04346	1	1	-4960.73	9929.46
OG0000875	1	0.93335	0.06665	NA	NA	0.06443	1	NA	-11951.8	23907.7
OG0000875	2	0.93335	0.06665	0	NA	0.06443	1	20.343	-11951.8	23911.7
OG0000875	3	0.75141	0.05277	0.18298	0.01285	0.06444	1	1	-11947.9	23901.9
OG0000875	4	0.75141	0.05277	0.18298	0.01285	0.06444	1	1	-11947.9	23903.9
OG0000876	1	0.96792	0.03208	NA	NA	0.02322	1	NA	-6311.8	12627.6
OG0000876	2	0.96792	0.00568	0.02639	NA	0.02322	1	1	-6311.8	12631.6
OG0000876	3	0.63419	0.02063	0.3343	0.01088	0.0211	1	1	-6290.49	12587
OG0000876	4	0.63419	0.02063	0.3343	0.01088	0.0211	1	1	-6290.49	12589
OG0000877	1	0.99999	1e-05	NA	NA	0.00558	1	NA	-10439.3	20882.6
OG0000877	2	1	0	0	NA	0.00558	1	1	-10439.3	20886.6
OG0000877	3	0.98818	0.00257	0.00922	2e-05	0.00527	1	1	-10431	20867.9
OG0000877	4	0.98818	0.00257	0.00922	2e-05	0.00527	1	1	-10431	20869.9
OG0000878	1	0.98756	0.01244	NA	NA	0.00773	1	NA	-35358.1	70720.3
OG0000878	2	0.98757	0.00268	0.00975	NA	0.00773	1	1	-35358.1	70724.3
OG0000878	3	0.9319	0.01044	0.05702	0.00064	0.00774	1	1	-35264.9	70535.8
OG0000878	4	0.9319	0.01044	0.05702	0.00064	0.00774	1	1	-35264.9	70537.8
OG0000880	1	0.98182	0.01818	NA	NA	0.01711	1	NA	-5895.65	11795.3
OG0000880	2	0.98182	0.01041	0.00776	NA	0.01711	1	1	-5895.65	11799.3
OG0000880	3	0.9282	0.01749	0.0533	0.001	0.01671	1	1	-5886.41	11778.8
OG0000880	4	0.9282	0.01749	0.0533	0.001	0.01671	1	1	-5886.41	11780.8
OG0000882	1	0.9536	0.0464	NA	NA	0.03968	1	NA	-5993.33	11990.7
OG0000882	2	0.9536	0.03998	0.00642	NA	0.03968	1	1	-5993.33	11994.7
OG0000882	3	0.64177	0.03676	0.30405	0.01742	0.04313	1	1	-5980.39	11966.8
OG0000882	4	0.88721	0.04097	0.06865	0.00317	0.04035	1	16.4173	-5983.02	11974
OG0000883	1	0.0999	0.9001	NA	NA	0	1	NA	-473.82	951.641
OG0000883	2	0.0997	0.79968	0.10062	NA	0	1	4.02632	-470.714	949.428
OG0000883	3	0.59514	0.14925	0.20436	0.05125	0.08818	1	1	-448.947	903.894
OG0000883	4	0.0999	0.9001	0	0	0	1	1	-473.82	955.641
OG0000885	1	0.94441	0.05559	NA	NA	0.04054	1	NA	-4083.78	8171.55
OG0000885	2	0.94441	0.04093	0.01465	NA	0.04054	1	1	-4083.78	8175.55
OG0000885	3	0.94441	0.05559	0	0	0.04054	1	1	-4083.78	8173.55
OG0000885	4	0.65819	0.01066	0.32588	0.00528	0.05977	1	1	-4066.35	8140.69
OG0000886	1	0.98511	0.01489	NA	NA	0.02913	1	NA	-3742.78	7489.57
OG0000886	2	0.98511	0.00328	0.01161	NA	0.02913	1	1	-3742.78	7493.57
[truncated: 17,406 more rows]

## Sheet: Table S5
Table S5 - Linear model to identify covariates of the proportion of codons that shift from constrained to unconstrained among orders (p2a) among orthogroups
Coefficient	Estimate	Std. Error	t	p	Partial R2
intercept	-0.0377	0.018	-2.097	0.036
all orders monophyletic (TRUE)	0.1045	0.0043	24.243	<0.000001	0.104
number of sequences	0.0026	0.0008	3.28	0.00105	0.002
log10(max pairwise dS)	0.0936	0.0067	14.064	<0.000001	0.0348

## Sheet: Table S6
Table S6 - Model results for the nearly neutral branch-site model (3) with different levels of lumping (-1 and -2) or splitting
Splitting level	p0	p1	p2a	p2b	w0	w1	w2	LnL	AIC MaxP	delta AIC	AIC weights
-2	NA	NA	NA	NA	NA	NA	NA	-22447479	44894965	119245	0
-1	0.8252	0.0509	0.1167	0.0072	0.0407	1	1.54584	-22440233	44880474	104754	0
orders	0.73006	0.04347	0.21375	0.01273	0.04022	1	1	-22411539	44823086	47366	0
C	0.77133	0.04458	0.17403	0.01006	0.04155	1	1	-22409209	44818426	42706	0
D	0.71045	0.04095	0.23505	0.01355	0.03967	1	1	-22389012	44778033	2313	0
H	0.83896	0.0504	0.10436	0.00627	0.04178	1	1	-22434528	44869065	93345	0
L	0.7593	0.0453	0.1844	0.011	0.04097	1	1	-22423843	44847693	71973	0
CD	0.75733	0.04215	0.18995	0.01057	0.04149	1	1	-22387856	44775720	0	1
CH	0.85103	0.04925	0.09427	0.00546	0.04209	1	1	-22425377	44850762	75042	0
CL	0.83981	0.04907	0.10498	0.00613	0.04283	1	1	-22419836	44839680	63960	0
DH	0.79279	0.04604	0.15232	0.00885	0.04193	1	1	-22415199	44830407	54687	0
DL	0.75855	0.04407	0.18654	0.01084	0.04151	1	1	-22405364	44810737	35017	0
HL	0.87017	0.05234	0.07309	0.0044	0.04182	1	1	-22439678	44879364	103644	0
CDH	0.8216	0.04585	0.12554	0.00701	0.04281	1	1	-22408147	44816303	40583	0
CDL	0.80571	0.04517	0.14121	0.00792	0.0432	1	1	-22402301	44804609	28889	0
CHL	0.87074	0.05039	0.07456	0.00431	0.04233	1	1	-22433397	44866802	91082	0
DHL	0.84394	0.04955	0.10061	0.00591	0.04293	1	1	-22425334	44850676	74956	0
CDHL	0.84974	0.0473	0.09753	0.00543	0.04342	1	1	-22419708	44839423	63703	0
* split -2 failed to complete over extremely long run times, but the likelihood value at the time it finished is used here for comparison
C = Coleoptera spit into two subtaxa for the branch-site model, D = Diptera split, etc.
-1 = Diptera and Lepidoptera lumped together, as the two most derived orders
2 = Coleoptera, Diptera and Lepidoptera lumped together, only Hymenoptera left as a separate ESU

## Sheet: Table S7
Table S7 - Blastx results against Uniprot database for a representative of each orthogroup, with Uniprot gene functional inforrmation and GO terms
Query	UniprotID	BlastID_%	Blast_length	Evalue	Entry.Name	Protein.names	Gene.Names	Organism	Developmental.stage	Tissue.specificity	Gene.Ontology..biological.process.	Gene.Ontology..cellular.component.	Gene.Ontology..molecular.function.	Gene.Ontology..GO.	Gene.Ontology.IDs	Subcellular.location..CC.	Pathway	PAML_p2a
OG0000181_Agriopis	P09478	70.886	158	1.01e-55	ACH1_DROME	Acetylcholine receptor subunit alpha-like 1 (Nicotinic acetylcholine receptor alpha 1)	nAChRalpha1 Acr96Aa AcrB als nAcRalpha-96Aa CG5610	Drosophila melanogaster (Fruit fly)	DEVELOPMENTAL STAGE: Late embryonic, late pupal and second instar larvae stages. {ECO:0000269|PubMed:2840281}.	TISSUE SPECIFICITY: CNS in embryos. {ECO:0000269|PubMed:2840281}.	monoatomic cation transmembrane transport [GO:0098655]; response to insecticide [GO:0017085]; synaptic transmission, cholinergic [GO:0007271]	acetylcholine-gated channel complex [GO:0005892]; neuron projection [GO:0043005]; plasma membrane [GO:0005886]; postsynaptic membrane [GO:0045211]; synapse [GO:0045202]	acetylcholine-gated monoatomic cation-selective channel activity [GO:0022848]; excitatory extracellular ligand-gated monoatomic ion channel activity [GO:0005231]; transmembrane signaling receptor activity [GO:0004888]; transmitter-gated monoatomic ion channel activity involved in regulation of postsynaptic membrane potential [GO:1904315]	acetylcholine-gated channel complex [GO:0005892]; neuron projection [GO:0043005]; plasma membrane [GO:0005886]; postsynaptic membrane [GO:0045211]; synapse [GO:0045202]; acetylcholine-gated monoatomic cation-selective channel activity [GO:0022848]; excitatory extracellular ligand-gated monoatomic ion channel activity [GO:0005231]; transmembrane signaling receptor activity [GO:0004888]; transmitte…	GO:0004888; GO:0005231; GO:0005886; GO:0005892; GO:0007271; GO:0017085; GO:0022848; GO:0043005; GO:0045202; GO:0045211; GO:0098655; GO:1904315	SUBCELLULAR LOCATION: Postsynaptic cell membrane; Multi-pass membrane protein. Cell membrane {ECO:0000250}; Multi-pass membrane protein {ECO:0000250}.		0.03474
OG0000182_Ocypus	P54185	39.766	171	1.36e-43	OBA5_DROME	Putative odorant-binding protein A5 (Antennal protein 5)	a5 CG5430	Drosophila melanogaster (Fruit fly)		TISSUE SPECIFICITY: Cells at the bases of a few scattered sensilla on the posterior surface of the antenna.		extracellular region [GO:0005576]		extracellular region [GO:0005576]	GO:0005576	SUBCELLULAR LOCATION: Secreted {ECO:0000305}. Note=Secreted in the lumen of the sensilla. {ECO:0000305}.		0.08262
OG0000184_Agriopis	Q8MKK4	24.204	157	9.66e-08	TRE12_DROME	Facilitated trehalose transporter Tret1-2 homolog (DmTret1-2)	Tret1-2 CG8234	Drosophila melanogaster (Fruit fly)			transmembrane transport [GO:0055085]	membrane [GO:0016020]; plasma membrane [GO:0005886]	sugar transmembrane transporter activity [GO:0051119]; transmembrane transporter activity [GO:0022857]	membrane [GO:0016020]; plasma membrane [GO:0005886]; sugar transmembrane transporter activity [GO:0051119]; transmembrane transporter activity [GO:0022857]; transmembrane transport [GO:0055085]	GO:0005886; GO:0016020; GO:0022857; GO:0051119; GO:0055085	SUBCELLULAR LOCATION: Cell membrane {ECO:0000269|PubMed:20035867}; Multi-pass membrane protein {ECO:0000255, ECO:0000269|PubMed:20035867}.		0.08994
OG0000188_Agriopis	P09083	70.213	47	3.37e-16	GSBN_DROME	Protein gooseberry-neuro (BSH4) (Protein gooseberry proximal)	gsb-n Gsb-p GSBA CG2692	Drosophila melanogaster (Fruit fly)		TISSUE SPECIFICITY: Expressed in a single-segment repeat in the neurectoderm during germ-band extension and later in single neurons during neuronal differentiation. {ECO:0000269|PubMed:3123319}.	neurogenesis [GO:0022008]; regulation of transcription by RNA polymerase II [GO:0006357]; segment polarity determination [GO:0007367]	nucleus [GO:0005634]	DNA binding [GO:0003677]; DNA-binding transcription factor activity, RNA polymerase II-specific [GO:0000981]; RNA polymerase II cis-regulatory region sequence-specific DNA binding [GO:0000978]; RNA polymerase II transcription regulatory region sequence-specific DNA binding [GO:0000977]	nucleus [GO:0005634]; DNA binding [GO:0003677]; DNA-binding transcription factor activity, RNA polymerase II-specific [GO:0000981]; RNA polymerase II cis-regulatory region sequence-specific DNA binding [GO:0000978]; RNA polymerase II transcription regulatory region sequence-specific DNA binding [GO:0000977]; neurogenesis [GO:0022008]; regulation of transcription by RNA polymerase II [GO:0006357];…	GO:0000977; GO:0000978; GO:0000981; GO:0003677; GO:0005634; GO:0006357; GO:0007367; GO:0022008	SUBCELLULAR LOCATION: Nucleus.		0.14204
OG0000193_Agriopis	P09957	40.678	236	7.89e-44	YELL_DROME	Protein yellow	y CG3757	Drosophila melanogaster (Fruit fly)	DEVELOPMENTAL STAGE: Required during the later half of pupal development for the normal pigmentation of the adult cuticle.		cuticle pigmentation [GO:0048067]; developmental pigmentation [GO:0048066]; male courtship behavior, veined wing extension [GO:0048065]; male mating behavior [GO:0060179]; melanin biosynthetic process [GO:0042438]; melanin biosynthetic process from tyrosine [GO:0006583]; regulation of adult chitin-containing cuticle pigmentation [GO:0048082]	cell hair [GO:0070451]; cytoplasm [GO:0005737]; extracellular region [GO:0005576]		cell hair [GO:0070451]; cytoplasm [GO:0005737]; extracellular region [GO:0005576]; cuticle pigmentation [GO:0048067]; developmental pigmentation [GO:0048066]; male courtship behavior, veined wing extension [GO:0048065]; male mating behavior [GO:0060179]; melanin biosynthetic process [GO:0042438]; melanin biosynthetic process from tyrosine [GO:0006583]; regulation of adult chitin-containing cuticl…	GO:0005576; GO:0005737; GO:0006583; GO:0042438; GO:0048065; GO:0048066; GO:0048067; GO:0048082; GO:0060179; GO:0070451	SUBCELLULAR LOCATION: Secreted.		0.20467
OG0000197_Agriopis	Q9V4N3	56.14	57	1.18e-16	CYB5_DROME	Cytochrome b5 (CYTB5)	Cyt-b5 CG2140	Drosophila melanogaster (Fruit fly)			response to oxidative stress [GO:0006979]; xenobiotic metabolic process [GO:0006805]	endomembrane system [GO:0012505]; endoplasmic reticulum membrane [GO:0005789]; intracellular membrane-bounded organelle [GO:0043231]; membrane [GO:0016020]	heme binding [GO:0020037]; metal ion binding [GO:0046872]	endomembrane system [GO:0012505]; endoplasmic reticulum membrane [GO:0005789]; intracellular membrane-bounded organelle [GO:0043231]; membrane [GO:0016020]; heme binding [GO:0020037]; metal ion binding [GO:0046872]; response to oxidative stress [GO:0006979]; xenobiotic metabolic process [GO:0006805]	GO:0005789; GO:0006805; GO:0006979; GO:0012505; GO:0016020; GO:0020037; GO:0043231; GO:0046872	SUBCELLULAR LOCATION: Endoplasmic reticulum membrane {ECO:0000250}; Single-pass membrane protein {ECO:0000250}; Cytoplasmic side {ECO:0000250}. Microsome membrane {ECO:0000250}; Single-pass membrane protein {ECO:0000250}; Cytoplasmic side {ECO:0000250}.		0
OG0000198_Agriopis	Q7KW39	29.018	224	9.43e-24	MMSA_DROME	Probable methylmalonate-semialdehyde/malonate-semialdehyde dehydrogenase [acylating], mitochondrial (MMSDH) (EC 1.2.1.27) (Malonate-semialdehyde dehydrogenase [acylating])	CG17896	Drosophila melanogaster (Fruit fly)			pyrimidine nucleobase metabolic process [GO:0006206]; thymine catabolic process [GO:0006210]; thymine metabolic process [GO:0019859]; valine catabolic process [GO:0006574]; valine metabolic process [GO:0006573]	mitochondrion [GO:0005739]	malonate-semialdehyde dehydrogenase (acetylating) activity [GO:0018478]; methylmalonate-semialdehyde dehydrogenase (acylating, NAD) activity [GO:0004491]	mitochondrion [GO:0005739]; malonate-semialdehyde dehydrogenase (acetylating) activity [GO:0018478]; methylmalonate-semialdehyde dehydrogenase (acylating, NAD) activity [GO:0004491]; pyrimidine nucleobase metabolic process [GO:0006206]; thymine catabolic process [GO:0006210]; thymine metabolic process [GO:0019859]; valine catabolic process [GO:0006574]; valine metabolic process [GO:0006573]	GO:0004491; GO:0005739; GO:0006206; GO:0006210; GO:0006573; GO:0006574; GO:0018478; GO:0019859	SUBCELLULAR LOCATION: Mitochondrion {ECO:0000250|UniProtKB:Q02253}.		0.36404
OG0000199_Pieris	A0A0B4KEE4	52.381	63	1.3e-13	KOI_DROME	Klaroid protein	koi CG44154	Drosophila melanogaster (Fruit fly)		TISSUE SPECIFICITY: Expressed in all cells in the eye disk. {ECO:0000269|PubMed:18820457}.	double-strand break repair via homologous recombination [GO:0000724]; nuclear migration [GO:0007097]; nucleus localization [GO:0051647]	meiotic nuclear membrane microtubule tethering complex [GO:0034993]; microtubule organizing center [GO:0005815]; nuclear envelope [GO:0005635]; nuclear periphery [GO:0034399]; perinuclear region of cytoplasm [GO:0048471]	protein-membrane adaptor activity [GO:0043495]	meiotic nuclear membrane microtubule tethering complex [GO:0034993]; microtubule organizing center [GO:0005815]; nuclear envelope [GO:0005635]; nuclear periphery [GO:0034399]; perinuclear region of cytoplasm [GO:0048471]; protein-membrane adaptor activity [GO:0043495]; double-strand break repair via homologous recombination [GO:0000724]; nuclear migration [GO:0007097]; nucleus localization [GO:00…	GO:0000724; GO:0005635; GO:0005815; GO:0007097; GO:0034399; GO:0034993; GO:0043495; GO:0048471; GO:0051647	SUBCELLULAR LOCATION: Membrane {ECO:0000255}; Multi-pass membrane protein {ECO:0000255}. Cytoplasm, cytoskeleton, microtubule organizing center {ECO:0000269|PubMed:32066907}. Cytoplasm, perinuclear region {ECO:0000269|PubMed:18820457, ECO:0000269|PubMed:32066907}. Note=Lam is required for perinuclear localization of Koi (PubMed:18820457). In the fat body, localizes to a perinuclear non-centrosoma…		0.69189
OG0000200_Agriopis	Q9VZA4	46.93	228	4.17e-48	BND7A_DROME	Band 7 protein CG42540	CG42540	Drosophila melanogaster (Fruit fly)				plasma membrane [GO:0005886]		plasma membrane [GO:0005886]	GO:0005886	SUBCELLULAR LOCATION: Membrane {ECO:0000255}; Single-pass membrane protein {ECO:0000255}.		0.00651
OG0000201_Agriopis	Q9VFI9	52.874	261	2.55e-75	PDE6_DROME	cGMP-specific 3',5'-cyclic phosphodiesterase (EC 3.1.4.35) (DmPDE5/6) (DmPDE6)	Pde6 CG8279	Drosophila melanogaster (Fruit fly)		TISSUE SPECIFICITY: Expressed in Malpighian tubule principal cells (PubMed:15673286, PubMed:16232123). Also expressed in adult head (PubMed:15673286). {ECO:0000269|PubMed:15673286, ECO:0000269|PubMed:16232123}.	cAMP-mediated signaling [GO:0019933]; cGMP metabolic process [GO:0046068]; negative regulation of nucleobase-containing compound transport [GO:0032240]	apical plasma membrane [GO:0016324]; membrane [GO:0016020]; plasma membrane [GO:0005886]	3',5'-cyclic-AMP phosphodiesterase activity [GO:0004115]; 3',5'-cyclic-GMP phosphodiesterase activity [GO:0047555]; metal ion binding [GO:0046872]	apical plasma membrane [GO:0016324]; membrane [GO:0016020]; plasma membrane [GO:0005886]; 3',5'-cyclic-AMP phosphodiesterase activity [GO:0004115]; 3',5'-cyclic-GMP phosphodiesterase activity [GO:0047555]; metal ion binding [GO:0046872]; cAMP-mediated signaling [GO:0019933]; cGMP metabolic process [GO:0046068]; negative regulation of nucleobase-containing compound transport [GO:0032240]	GO:0004115; GO:0005886; GO:0016020; GO:0016324; GO:0019933; GO:0032240; GO:0046068; GO:0046872; GO:0047555	SUBCELLULAR LOCATION: Cell membrane {ECO:0000269|PubMed:16232123, ECO:0000269|PubMed:18503409}; Lipid-anchor {ECO:0000269|PubMed:16232123, ECO:0000269|PubMed:18503409}; Cytoplasmic side {ECO:0000269|PubMed:16232123, ECO:0000269|PubMed:18503409}. Note=Expressed on the apical side of the Malpighian tubule principal cell polarized membrane. Loss of prenylation causes protein location to the cytoplas…		0.11137
OG0000204_Anoplius	Q6AWJ9	28.125	64	0.001	PTK7_DROME	Tyrosine-protein kinase-like otk (Gp160-Dtrk) (Dtrk) (Off-track) (Tyrosine-protein kinase-like 7 homolog)	otk CG8967	Drosophila melanogaster (Fruit fly)	DEVELOPMENTAL STAGE: Expressed both maternally and zygotically, during early to mid embryogenesis and early pupation. {ECO:0000269|PubMed:1371458}.	TISSUE SPECIFICITY: Dynamically expressed during embryogenesis in several areas of the developing nervous system, including neurons and fasciculating axons. Expression in stage 7 embryos is seen in the anterior midgut primordia, cephalic furrow and along the germinal band. At stage 11, expression is in 15 stripes over the trunk region, and in the anterior and posterior midgut primordia. Stage 12 …	axon guidance [GO:0007411]; cell adhesion [GO:0007155]; dendrite self-avoidance [GO:0070593]; homophilic cell adhesion via plasma membrane adhesion molecules [GO:0007156]; imaginal disc-derived female genitalia morphogenesis [GO:0048804]; imaginal disc-derived male genitalia morphogenesis [GO:0048803]; internal genitalia morphogenesis [GO:0035260]; negative regulation of canonical Wnt signaling p…	axon [GO:0030424]; membrane [GO:0016020]; plasma membrane [GO:0005886]	ATP binding [GO:0005524]; cell adhesion molecule binding [GO:0050839]; cell-cell adhesion mediator activity [GO:0098632]; protein heterodimerization activity [GO:0046982]; protein homodimerization activity [GO:0042803]; semaphorin receptor binding [GO:0030215]; transmembrane receptor protein tyrosine kinase activity [GO:0004714]; Wnt-protein binding [GO:0017147]	axon [GO:0030424]; membrane [GO:0016020]; plasma membrane [GO:0005886]; ATP binding [GO:0005524]; cell adhesion molecule binding [GO:0050839]; cell-cell adhesion mediator activity [GO:0098632]; protein heterodimerization activity [GO:0046982]; protein homodimerization activity [GO:0042803]; semaphorin receptor binding [GO:0030215]; transmembrane receptor protein tyrosine kinase activity [GO:00047…	GO:0004714; GO:0005524; GO:0005886; GO:0007155; GO:0007156; GO:0007411; GO:0016020; GO:0017147; GO:0030215; GO:0030424; GO:0031290; GO:0035260; GO:0042803; GO:0046982; GO:0048803; GO:0048804; GO:0050839; GO:0060828; GO:0070593; GO:0072499; GO:0090090; GO:0098632	SUBCELLULAR LOCATION: Cell membrane {ECO:0000269|PubMed:1371458}; Single-pass type I membrane protein {ECO:0000269|PubMed:1371458}.		0.12
OG0000212_Coremacera	Q9Y0E4	33.441	311	1.66e-27	KLAR_DROME	Klarsicht protein	klar CG17046	Drosophila melanogaster (Fruit fly)		TISSUE SPECIFICITY: Expressed ubiquitously in the eye disk, but at much higher levels posterior to the morphogenetic furrow (PubMed:18820457). Expressed in R-cells and also in non-neural cone cells (PubMed:18820457). {ECO:0000269|PubMed:18820457}.	compound eye morphogenesis [GO:0001745]; compound eye photoreceptor development [GO:0042051]; cytoskeleton organization [GO:0007010]; flight [GO:0060361]; larval visceral muscle development [GO:0007523]; lipid droplet transport along microtubule [GO:0031887]; lipid transport [GO:0006869]; locomotion [GO:0040011]; lumen formation, open tracheal system [GO:0035149]; membrane organization [GO:006102…	cytoplasm [GO:0005737]; microtubule [GO:0005874]; microtubule organizing center [GO:0005815]; nuclear envelope [GO:0005635]; nuclear outer membrane [GO:0005640]; perinuclear region of cytoplasm [GO:0048471]	kinesin binding [GO:0019894]	cytoplasm [GO:0005737]; microtubule [GO:0005874]; microtubule organizing center [GO:0005815]; nuclear envelope [GO:0005635]; nuclear outer membrane [GO:0005640]; perinuclear region of cytoplasm [GO:0048471]; kinesin binding [GO:0019894]; compound eye morphogenesis [GO:0001745]; compound eye photoreceptor development [GO:0042051]; cytoskeleton organization [GO:0007010]; flight [GO:0060361]; larval…	GO:0001745; GO:0005635; GO:0005640; GO:0005737; GO:0005815; GO:0005874; GO:0006869; GO:0006997; GO:0007010; GO:0007097; GO:0007523; GO:0019894; GO:0031887; GO:0032386; GO:0034453; GO:0035149; GO:0035239; GO:0040011; GO:0042051; GO:0045855; GO:0048471; GO:0051647; GO:0060361; GO:0061024	SUBCELLULAR LOCATION: Cytoplasm, cytoskeleton, microtubule organizing center {ECO:0000269|PubMed:32066907}. Cytoplasm, perinuclear region {ECO:0000269|PubMed:10556085, ECO:0000269|PubMed:15579692, ECO:0000269|PubMed:18820457, ECO:0000269|PubMed:22927463, ECO:0000269|PubMed:32066907}. Nucleus membrane {ECO:0000269|PubMed:14617811, ECO:0000269|PubMed:15579692, ECO:0000269|PubMed:18820457}. Nucleus …		0.26887
OG0000218_Coremacera	Q6IDD9	72.968	603	0	SARM1_DROME	NAD(+) hydrolase sarm1 (NADase sarm1) (EC 3.2.2.6) (Sterile alpha and TIR motif-containing protein 1) (Tir-1 homolog)	Sarm Ect4 CG43119	Drosophila melanogaster (Fruit fly)		TISSUE SPECIFICITY: Widely expressed in larval brains and adult brains.	antiviral innate immune response [GO:0140374]; defense response to virus [GO:0051607]; NAD catabolic process [GO:0019677]; negative regulation of MyD88-independent toll-like receptor signaling pathway [GO:0034128]; positive regulation of receptor signaling pathway via STAT [GO:1904894]; response to axon injury [GO:0048678]; signal transduction [GO:0007165]	axon [GO:0030424]; cytosol [GO:0005829]; dendrite [GO:0030425]; neuron projection [GO:0043005]; neuronal cell body [GO:0043025]	NAD+ nucleosidase activity [GO:0003953]; NAD+ nucleotidase, cyclic ADP-ribose generating [GO:0061809]; signaling adaptor activity [GO:0035591]; STAT family protein binding [GO:0097677]	axon [GO:0030424]; cytosol [GO:0005829]; dendrite [GO:0030425]; neuron projection [GO:0043005]; neuronal cell body [GO:0043025]; NAD+ nucleosidase activity [GO:0003953]; NAD+ nucleotidase, cyclic ADP-ribose generating [GO:0061809]; signaling adaptor activity [GO:0035591]; STAT family protein binding [GO:0097677]; antiviral innate immune response [GO:0140374]; defense response to virus [GO:0051607…	GO:0003953; GO:0005829; GO:0007165; GO:0019677; GO:0030424; GO:0030425; GO:0034128; GO:0035591; GO:0043005; GO:0043025; GO:0048678; GO:0051607; GO:0061809; GO:0097677; GO:0140374; GO:1904894	SUBCELLULAR LOCATION: Cytoplasm {ECO:0000250|UniProtKB:Q6PDS3}. Cell projection, axon {ECO:0000269|PubMed:22678360}.		0.32278
OG0000221_Agriopis	Q9NHA8	27.66	94	0.007	BGBP3_DROME	Gram-negative bacteria-binding protein 3	GNBP3 CG5008	Drosophila melanogaster (Fruit fly)	DEVELOPMENTAL STAGE: Expressed at very low levels during embryonic development. Expression increases during the larva stages and peaks at a moderate level during the late larval, prepupal and pupal stages, before decreasing in the adult. {ECO:0000269|PubMed:10827089}.		antifungal humoral response [GO:0019732]; antifungal innate immune response [GO:0061760]; carbohydrate metabolic process [GO:0005975]; detection of molecule of fungal origin [GO:0032491]; innate immune response-activating signaling pathway [GO:0002758]; pattern recognition receptor signaling pathway [GO:0002221]; positive regulation of melanization defense response [GO:0035008]; regulation of inn…	cell surface [GO:0009986]; extracellular region [GO:0005576]; extracellular space [GO:0005615]	(1->3)-beta-D-glucan binding [GO:0001872]; (1->3)-beta-D-glucan immune receptor activity [GO:0001874]; lipopolysaccharide binding [GO:0001530]; pattern recognition receptor activity [GO:0038187]	cell surface [GO:0009986]; extracellular region [GO:0005576]; extracellular space [GO:0005615]; (1->3)-beta-D-glucan binding [GO:0001872]; (1->3)-beta-D-glucan immune receptor activity [GO:0001874]; lipopolysaccharide binding [GO:0001530]; pattern recognition receptor activity [GO:0038187]; antifungal humoral response [GO:0019732]; antifungal innate immune response [GO:0061760]; carbohydrate meta…	GO:0001530; GO:0001872; GO:0001874; GO:0002221; GO:0002758; GO:0005576; GO:0005615; GO:0005975; GO:0009986; GO:0019732; GO:0032491; GO:0035008; GO:0038187; GO:0045088; GO:0061760; GO:0160032	SUBCELLULAR LOCATION: Secreted {ECO:0000250|UniProtKB:Q8MU95}.		0.44592
OG0000223_Bibio	Q9VRC9	49.735	189	2.34e-51	NPC1B_DROME	NPC intracellular cholesterol transporter 1 homolog 1b (Niemann-Pick type protein homolog 1b)	Npc1b CG12092	Drosophila melanogaster (Fruit fly)	DEVELOPMENTAL STAGE: Expressed specifically in the midgut epithelium. In third-instar larvae, expressed in the epithelium of two distinct areas of the midgut; the m2 and m10-m12 compartments. Levels decrease during pupation, and then increase in the adult midgut 2 days after eclosion. {ECO:0000269|PubMed:17339027}.	TISSUE SPECIFICITY: Expressed in the midgut. {ECO:0000269|PubMed:17339027}.	central nervous system development [GO:0007417]; cholesterol homeostasis [GO:0042632]; cholesterol metabolic process [GO:0008203]; cholesterol transport [GO:0030301]; dorsal closure [GO:0007391]; intestinal cholesterol absorption [GO:0030299]; peripheral nervous system development [GO:0007422]	membrane [GO:0016020]; plasma membrane [GO:0005886]	cholesterol binding [GO:0015485]; lipid transporter activity [GO:0005319]	membrane [GO:0016020]; plasma membrane [GO:0005886]; cholesterol binding [GO:0015485]; lipid transporter activity [GO:0005319]; central nervous system development [GO:0007417]; cholesterol homeostasis [GO:0042632]; cholesterol metabolic process [GO:0008203]; cholesterol transport [GO:0030301]; dorsal closure [GO:0007391]; intestinal cholesterol absorption [GO:0030299]; peripheral nervous system d…	GO:0005319; GO:0005886; GO:0007391; GO:0007417; GO:0007422; GO:0008203; GO:0015485; GO:0016020; GO:0030299; GO:0030301; GO:0042632	SUBCELLULAR LOCATION: Cell membrane {ECO:0000305|PubMed:17339027}; Multi-pass membrane protein {ECO:0000255}.		0.05295
OG0000225_Coremacera	P15330	62.451	253	3.84e-100	DORS_DROME	Embryonic polarity protein dorsal	dl CG6667	Drosophila melanogaster (Fruit fly)	DEVELOPMENTAL STAGE: Isoform A is expressed maternally and both isoforms are expressed zygotically from 6-9 hours embryos through to adulthood. {ECO:0000269|PubMed:10072776}.	TISSUE SPECIFICITY: In unchallenged larvae, expression of both isoforms is seen in fat body and gut (isoform A is more abundant). After immune challenge levels of both isoforms are enhanced. {ECO:0000269|PubMed:10072776, ECO:0000269|PubMed:17032737}.	canonical NF-kappaB signal transduction [GO:0007249]; dorsal/ventral axis specification [GO:0009950]; dorsal/ventral pattern formation [GO:0009953]; immune response [GO:0006955]; innate immune response [GO:0045087]; melanization defense response [GO:0035006]; non-canonical NF-kappaB signal transduction [GO:0038061]; peripheral nervous system neuron development [GO:0048935]; positive regulation of…	cytoplasm [GO:0005737]; cytosol [GO:0005829]; neuromuscular junction [GO:0031594]; nucleoplasm [GO:0005654]; nucleus [GO:0005634]; subsynaptic reticulum [GO:0071212]	DNA-binding transcription activator activity, RNA polymerase II-specific [GO:0001228]; DNA-binding transcription factor activity, RNA polymerase II-specific [GO:0000981]; DNA-binding transcription factor binding [GO:0140297]; high mobility group box 1 binding [GO:0070379]; identical protein binding [GO:0042802]; RNA polymerase II cis-regulatory region sequence-specific DNA binding [GO:0000978]; R…	cytoplasm [GO:0005737]; cytosol [GO:0005829]; neuromuscular junction [GO:0031594]; nucleoplasm [GO:0005654]; nucleus [GO:0005634]; subsynaptic reticulum [GO:0071212]; DNA-binding transcription activator activity, RNA polymerase II-specific [GO:0001228]; DNA-binding transcription factor activity, RNA polymerase II-specific [GO:0000981]; DNA-binding transcription factor binding [GO:0140297]; high m…	GO:0000977; GO:0000978; GO:0000981; GO:0001228; GO:0002225; GO:0005634; GO:0005654; GO:0005737; GO:0005829; GO:0006955; GO:0007249; GO:0008063; GO:0009950; GO:0009953; GO:0031594; GO:0034097; GO:0035006; GO:0035206; GO:0035208; GO:0038061; GO:0042802; GO:0043565; GO:0045087; GO:0045612; GO:0045944; GO:0048935; GO:0070379; GO:0071212; GO:0140297	SUBCELLULAR LOCATION: Cytoplasm {ECO:0000269|PubMed:14638854, ECO:0000269|PubMed:17032737, ECO:0000269|PubMed:2598266}. Nucleus {ECO:0000269|PubMed:14638854, ECO:0000269|PubMed:17032737, ECO:0000269|PubMed:2598266}. Note=In ventral regions it is first cytoplasmic, then the protein is relocalized in the nucleus (PubMed:2598266). Its nuclear localization is essential to its function as a morphogen …		0.19016
OG0000228_Anoplius	P28465	35.789	95	2.04e-11	WNT2_DROME	Protein Wnt-2 (dWnt-2)	Wnt2 Wnt-2 CG1916	Drosophila melanogaster (Fruit fly)		TISSUE SPECIFICITY: Dynamic expression pattern during embryogenesis. Expression is predominantly segmented, with expression also seen in the limb primordia and presumptive gonads. In embryonic tracheal cells, expression is close to and dorsal to the tracheal placode. {ECO:0000269|PubMed:11717401, ECO:0000269|PubMed:1425336}.	axon extension [GO:0048675]; canonical Wnt signaling pathway [GO:0060070]; cell fate commitment [GO:0045165]; germ-line stem-cell niche homeostasis [GO:0060250]; muscle organ development [GO:0007517]; neuron differentiation [GO:0030182]; open tracheal system development [GO:0007424]; positive regulation of JNK cascade [GO:0046330]; segment polarity determination [GO:0007367]	extracellular region [GO:0005576]; extracellular space [GO:0005615]	cytokine activity [GO:0005125]; frizzled binding [GO:0005109]; signaling receptor binding [GO:0005102]	extracellular region [GO:0005576]; extracellular space [GO:0005615]; cytokine activity [GO:0005125]; frizzled binding [GO:0005109]; signaling receptor binding [GO:0005102]; axon extension [GO:0048675]; canonical Wnt signaling pathway [GO:0060070]; cell fate commitment [GO:0045165]; germ-line stem-cell niche homeostasis [GO:0060250]; muscle organ development [GO:0007517]; neuron differentiation [G…	GO:0005102; GO:0005109; GO:0005125; GO:0005576; GO:0005615; GO:0007367; GO:0007424; GO:0007517; GO:0030182; GO:0045165; GO:0046330; GO:0048675; GO:0060070; GO:0060250	SUBCELLULAR LOCATION: Secreted, extracellular space, extracellular matrix.		0.57376
OG0000229_Coccinella	P23645	42.188	64	3.72e-07	BIB_DROME	Neurogenic protein big brain	bib CG4722	Drosophila melanogaster (Fruit fly)		TISSUE SPECIFICITY: Detected in all tissues with neurogenic abilities, for example the neurogenic ectoderm. {ECO:0000269|PubMed:9367444}.	cell differentiation [GO:0030154]; cell-cell adhesion [GO:0098609]; mesoderm development [GO:0007498]; nervous system development [GO:0007399]; transmembrane transport [GO:0055085]	membrane [GO:0016020]; plasma membrane [GO:0005886]	channel activity [GO:0015267]; monoatomic cation channel activity [GO:0005261]	membrane [GO:0016020]; plasma membrane [GO:0005886]; channel activity [GO:0015267]; monoatomic cation channel activity [GO:0005261]; cell differentiation [GO:0030154]; cell-cell adhesion [GO:0098609]; mesoderm development [GO:0007498]; nervous system development [GO:0007399]; transmembrane transport [GO:0055085]	GO:0005261; GO:0005886; GO:0007399; GO:0007498; GO:0015267; GO:0016020; GO:0030154; GO:0055085; GO:0098609	SUBCELLULAR LOCATION: Membrane {ECO:0000269|PubMed:9367444}; Multi-pass membrane protein {ECO:0000269|PubMed:9367444}.		0.35185
OG0000230_Tinea	Q03720	88.837	215	7.61e-127	SLO_DROME	Calcium-activated potassium channel slowpoke (dSlo) (BK channel) (Maxi K channel) (MaxiK)	slo CG10693	Drosophila melanogaster (Fruit fly)		TISSUE SPECIFICITY: Expressed in muscle cells, neurons of the CNS and PNS, mushroom bodies, a limited number of cells in embryonic and larval midgut and in epithelial-derived tracheal cells. During pupariation and embryogenesis, it is expressed in muscles many hours prior to the appearance of functional channels. {ECO:0000269|PubMed:7666207, ECO:0000269|PubMed:8774450}.	circadian behavior [GO:0048512]; circadian rhythm [GO:0007623]; male courtship behavior, veined wing generated song production [GO:0045433]; negative regulation of neuromuscular synaptic transmission [GO:1900074]; potassium ion transmembrane transport [GO:0071805]; potassium ion transport [GO:0006813]; regulation of synaptic assembly at neuromuscular junction [GO:0008582]; response to xenobiotic …	membrane [GO:0016020]; monoatomic ion channel complex [GO:0034702]; neuron projection [GO:0043005]; neuronal cell body [GO:0043025]; plasma membrane [GO:0005886]; postsynaptic membrane [GO:0045211]	calcium-activated potassium channel activity [GO:0015269]; large conductance calcium-activated potassium channel activity [GO:0060072]	membrane [GO:0016020]; monoatomic ion channel complex [GO:0034702]; neuron projection [GO:0043005]; neuronal cell body [GO:0043025]; plasma membrane [GO:0005886]; postsynaptic membrane [GO:0045211]; calcium-activated potassium channel activity [GO:0015269]; large conductance calcium-activated potassium channel activity [GO:0060072]; circadian behavior [GO:0048512]; circadian rhythm [GO:0007623]; …	GO:0005886; GO:0006813; GO:0007623; GO:0008582; GO:0009410; GO:0015269; GO:0016020; GO:0034702; GO:0043005; GO:0043025; GO:0045211; GO:0045433; GO:0048512; GO:0060072; GO:0071805; GO:1900074	SUBCELLULAR LOCATION: Membrane {ECO:0000305}; Multi-pass membrane protein {ECO:0000305}.		0.02062
OG0000235_Agriopis	Q8MPP0	73.469	98	8.29e-38	NIJA_DROME	Ninjurin-A (dNINJ-A) [Cleaved into: Secreted ninjurin-A]	NijA ninA CG6449	Drosophila melanogaster (Fruit fly)			cell adhesion [GO:0007155]; cytolysis [GO:0019835]; killing of cells of another organism [GO:0031640]; programmed cell death [GO:0012501]; tissue regeneration [GO:0042246]	extracellular region [GO:0005576]; plasma membrane [GO:0005886]		extracellular region [GO:0005576]; plasma membrane [GO:0005886]; cell adhesion [GO:0007155]; cytolysis [GO:0019835]; killing of cells of another organism [GO:0031640]; programmed cell death [GO:0012501]; tissue regeneration [GO:0042246]	GO:0005576; GO:0005886; GO:0007155; GO:0012501; GO:0019835; GO:0031640; GO:0042246	SUBCELLULAR LOCATION: [Ninjurin-A]: Cell membrane {ECO:0000269|PubMed:23028562, ECO:0000305|PubMed:16815999}; Multi-pass membrane protein {ECO:0000255}.; SUBCELLULAR LOCATION: [Secreted ninjurin-A]: Secreted {ECO:0000269|PubMed:16815999}.		0.0251
OG0000239_Agriopis	B7Z031	29.452	146	2.88e-11	PESTE_DROME	Protein peste	pes CG7228	Drosophila melanogaster (Fruit fly)	DEVELOPMENTAL STAGE: Detected in all examined tissues of L3 instar larvae. Expression in the ring gland and anterior spiracles increases during development. In the ovaries it is predominantly expressed in one pole, and in the anterior spiracles it is mostly expressed in the spiracular gland. Ubiquitously expressed throughout the testis and alimentary tract. {ECO:0000269|PubMed:21948708}.			cytoplasm [GO:0005737]; plasma membrane [GO:0005886]	scavenger receptor activity [GO:0005044]	cytoplasm [GO:0005737]; plasma membrane [GO:0005886]; scavenger receptor activity [GO:0005044]	GO:0005044; GO:0005737; GO:0005886	SUBCELLULAR LOCATION: Cell membrane {ECO:0000255}; Multi-pass membrane protein {ECO:0000255}.		0.21252
OG0000242_Pieris	Q9VBP3	31.356	236	1.25e-17	TNKS_DROME	Poly [ADP-ribose] polymerase tankyrase (dTNKS) (EC 2.4.2.30) (Poly [ADP-ribose] polymerase) (Protein poly-ADP-ribosyltransferase tankyrase) (EC 2.4.2.-)	Tnks tankyrase CG4719	Drosophila melanogaster (Fruit fly)			positive regulation of canonical Wnt signaling pathway [GO:0090263]; positive regulation of JNK cascade [GO:0046330]; positive regulation of proteasomal ubiquitin-dependent protein catabolic process [GO:0032436]; positive regulation of protein catabolic process [GO:0045732]; positive regulation of telomere capping [GO:1904355]; positive regulation of ubiquitin-dependent protein catabolic process …	cytoplasm [GO:0005737]; nucleus [GO:0005634]	metal ion binding [GO:0046872]; NAD+ ADP-ribosyltransferase activity [GO:0003950]; nucleotidyltransferase activity [GO:0016779]	cytoplasm [GO:0005737]; nucleus [GO:0005634]; metal ion binding [GO:0046872]; NAD+ ADP-ribosyltransferase activity [GO:0003950]; nucleotidyltransferase activity [GO:0016779]; positive regulation of canonical Wnt signaling pathway [GO:0090263]; positive regulation of JNK cascade [GO:0046330]; positive regulation of proteasomal ubiquitin-dependent protein catabolic process [GO:0032436]; positive re…	GO:0003950; GO:0005634; GO:0005737; GO:0016779; GO:0032436; GO:0045732; GO:0046330; GO:0046872; GO:0070198; GO:0090263; GO:1904355; GO:2000060			0.20735
OG0000249_Bibio	Q9V3G3	31.944	72	8.91e-09	PPIE_DROME	Peptidyl-prolyl cis-trans isomerase E (PPIase E) (EC 5.2.1.8) (Cyclophilin 33) (Cyclophilin E) (Rotamase E)	cyp33 CG4886	Drosophila melanogaster (Fruit fly)			mRNA splicing, via spliceosome [GO:0000398]; protein folding [GO:0006457]	catalytic step 2 spliceosome [GO:0071013]; cytoplasm [GO:0005737]; intracellular membrane-bounded organelle [GO:0043231]; precatalytic spliceosome [GO:0071011]; Prp19 complex [GO:0000974]	cyclosporin A binding [GO:0016018]; mRNA binding [GO:0003729]; peptidyl-prolyl cis-trans isomerase activity [GO:0003755]	catalytic step 2 spliceosome [GO:0071013]; cytoplasm [GO:0005737]; intracellular membrane-bounded organelle [GO:0043231]; precatalytic spliceosome [GO:0071011]; Prp19 complex [GO:0000974]; cyclosporin A binding [GO:0016018]; mRNA binding [GO:0003729]; peptidyl-prolyl cis-trans isomerase activity [GO:0003755]; mRNA splicing, via spliceosome [GO:0000398]; protein folding [GO:0006457]	GO:0000398; GO:0000974; GO:0003729; GO:0003755; GO:0005737; GO:0006457; GO:0016018; GO:0043231; GO:0071011; GO:0071013	SUBCELLULAR LOCATION: Nucleus {ECO:0000250}.		0.08942
OG0000252_Agriopis	Q9VA02	35.283	530	9.1e-101	DHTK1_DROME	Probable 2-oxoadipate dehydrogenase complex component E1 homolog (EC 1.2.4.-)	CG1544	Drosophila melanogaster (Fruit fly)			generation of precursor metabolites and energy [GO:0006091]; glycolytic process [GO:0006096]	mitochondrial membrane [GO:0031966]; oxoadipate dehydrogenase complex [GO:0160167]	2-oxoadipate dehydrogenase activity [GO:0160166]; oxoglutarate dehydrogenase (succinyl-transferring) activity [GO:0004591]; thiamine pyrophosphate binding [GO:0030976]	mitochondrial membrane [GO:0031966]; oxoadipate dehydrogenase complex [GO:0160167]; 2-oxoadipate dehydrogenase activity [GO:0160166]; oxoglutarate dehydrogenase (succinyl-transferring) activity [GO:0004591]; thiamine pyrophosphate binding [GO:0030976]; generation of precursor metabolites and energy [GO:0006091]; glycolytic process [GO:0006096]	GO:0004591; GO:0006091; GO:0006096; GO:0030976; GO:0031966; GO:0160166; GO:0160167	SUBCELLULAR LOCATION: Mitochondrion {ECO:0000250|UniProtKB:Q96HY7}.		0.19592
OG0000254_Coremacera	P22700	34.439	392	4.35e-47	ATC1_DROME	Calcium-transporting ATPase sarcoplasmic/endoplasmic reticulum type (EC 7.2.2.10) (Calcium ATPase at 60A) (Calcium pump) (Sarcoplasmic/endoplasmic reticulum Ca(2+)-ATPase)	SERCA Ca-P60A CG3725	Drosophila melanogaster (Fruit fly)			adaptive thermogenesis [GO:1990845]; calcium ion transmembrane transport [GO:0070588]; calcium ion transport from cytosol to endoplasmic reticulum [GO:1903515]; flight behavior [GO:0007629]; follicle cell of egg chamber development [GO:0030707]; heart contraction [GO:0060047]; intestinal stem cell homeostasis [GO:0036335]; intracellular calcium ion homeostasis [GO:0006874]; neuromuscular synaptic…	endomembrane system [GO:0012505]; endoplasmic reticulum [GO:0005783]; endoplasmic reticulum membrane [GO:0005789]; membrane [GO:0016020]; sarcoplasmic reticulum [GO:0016529]; sarcoplasmic reticulum membrane [GO:0033017]; synapse [GO:0045202]	ATP binding [GO:0005524]; ATP hydrolysis activity [GO:0016887]; metal ion binding [GO:0046872]; P-type calcium transporter activity [GO:0005388]	endomembrane system [GO:0012505]; endoplasmic reticulum [GO:0005783]; endoplasmic reticulum membrane [GO:0005789]; membrane [GO:0016020]; sarcoplasmic reticulum [GO:0016529]; sarcoplasmic reticulum membrane [GO:0033017]; synapse [GO:0045202]; ATP binding [GO:0005524]; ATP hydrolysis activity [GO:0016887]; metal ion binding [GO:0046872]; P-type calcium transporter activity [GO:0005388]; adaptive t…	GO:0005388; GO:0005524; GO:0005783; GO:0005789; GO:0006874; GO:0007274; GO:0007629; GO:0012505; GO:0016020; GO:0016529; GO:0016887; GO:0030322; GO:0030707; GO:0033017; GO:0036335; GO:0045202; GO:0046872; GO:0048863; GO:0051282; GO:0060047; GO:0070588; GO:1903515; GO:1990845	SUBCELLULAR LOCATION: Endoplasmic reticulum membrane {ECO:0000269|PubMed:23970561}; Multi-pass membrane protein {ECO:0000269|PubMed:23970561}. Sarcoplasmic reticulum membrane {ECO:0000269|PubMed:23970561}; Multi-pass membrane protein {ECO:0000269|PubMed:23970561}. Note=Colocalizes with SclA and SclB at the sarcoplasmic reticulum and the diad, a structure composed of a single t-tubule paired with …		0.02962
OG0000255_Agriopis	A8DYE2	61.706	598	0	TRPCG_DROME	Transient receptor potential cation channel trpm (Transient receptor potential cation channel, subfamily M ortholog)	Trpm CG44240	Drosophila melanogaster (Fruit fly)			intracellular zinc ion homeostasis [GO:0006882]; magnesium ion homeostasis [GO:0010960]; metal ion transport [GO:0030001]; monoatomic cation transmembrane transport [GO:0098655]; protein tetramerization [GO:0051262]	cation channel complex [GO:0034703]; plasma membrane [GO:0005886]	inorganic cation transmembrane transporter activity [GO:0022890]; intracellularly phosphatidylinositol-3,5-bisphosphate-gated monatomic cation channel activity [GO:0097682]; monoatomic cation channel activity [GO:0005261]; zinc ion transmembrane transporter activity [GO:0005385]	cation channel complex [GO:0034703]; plasma membrane [GO:0005886]; inorganic cation transmembrane transporter activity [GO:0022890]; intracellularly phosphatidylinositol-3,5-bisphosphate-gated monatomic cation channel activity [GO:0097682]; monoatomic cation channel activity [GO:0005261]; zinc ion transmembrane transporter activity [GO:0005385]; intracellular zinc ion homeostasis [GO:0006882]; ma…	GO:0005261; GO:0005385; GO:0005886; GO:0006882; GO:0010960; GO:0022890; GO:0030001; GO:0034703; GO:0051262; GO:0097682; GO:0098655	SUBCELLULAR LOCATION: Membrane {ECO:0000305}; Multi-pass membrane protein {ECO:0000305}.		0.08545
OG0000264_Agriopis	P07140	43.077	65	3.43e-12	ACES_DROME	Acetylcholinesterase (AChE) (EC 3.1.1.7) [Cleaved into: Acetylcholinesterase 16 kDa subunit; Acetylcholinesterase 55 kDa subunit]	Ace CG17907	Drosophila melanogaster (Fruit fly)			acetylcholine catabolic process [GO:0006581]; acetylcholine catabolic process in synaptic cleft [GO:0001507]; chemical synaptic transmission [GO:0007268]; choline catabolic process [GO:0042426]; choline metabolic process [GO:0019695]	cytoplasm [GO:0005737]; extracellular space [GO:0005615]; plasma membrane [GO:0005886]; side of membrane [GO:0098552]; synapse [GO:0045202]; synaptic cleft [GO:0043083]	acetylcholinesterase activity [GO:0003990]; cholinesterase activity [GO:0004104]; protein homodimerization activity [GO:0042803]; serine hydrolase activity [GO:0017171]; sulfate binding [GO:0043199]	cytoplasm [GO:0005737]; extracellular space [GO:0005615]; plasma membrane [GO:0005886]; side of membrane [GO:0098552]; synapse [GO:0045202]; synaptic cleft [GO:0043083]; acetylcholinesterase activity [GO:0003990]; cholinesterase activity [GO:0004104]; protein homodimerization activity [GO:0042803]; serine hydrolase activity [GO:0017171]; sulfate binding [GO:0043199]; acetylcholine catabolic proce…	GO:0001507; GO:0003990; GO:0004104; GO:0005615; GO:0005737; GO:0005886; GO:0006581; GO:0007268; GO:0017171; GO:0019695; GO:0042426; GO:0042803; GO:0043083; GO:0043199; GO:0045202; GO:0098552	SUBCELLULAR LOCATION: Synapse. Cell membrane; Lipid-anchor, GPI-anchor. Note=Attached to the membrane of the neuronal cholinergic synapses by a GPI-anchor.		0.22255
OG0000267_Anoplius	Q9VVE5	100	20	3.13e-08	MSIR6_DROME	RNA-binding protein Musashi homolog Rbp6	Rbp6 RRM6 CG32169	Drosophila melanogaster (Fruit fly)			regulation of translation [GO:0006417]; stem cell development [GO:0048864]	cytoplasm [GO:0005737]	mRNA binding [GO:0003729]; poly(U) RNA binding [GO:0008266]; single-stranded RNA binding [GO:0003727]	cytoplasm [GO:0005737]; mRNA binding [GO:0003729]; poly(U) RNA binding [GO:0008266]; single-stranded RNA binding [GO:0003727]; regulation of translation [GO:0006417]; stem cell development [GO:0048864]	GO:0003727; GO:0003729; GO:0005737; GO:0006417; GO:0008266; GO:0048864	SUBCELLULAR LOCATION: Cytoplasm {ECO:0000250|UniProtKB:Q920Q6}.		0
OG0000274_Agriopis	Q95RQ8	37.975	79	5.89e-15	PITA_DROME	Zinc finger protein pita (Protein spotted-dick)	pita spdk CG3941	Drosophila melanogaster (Fruit fly)	DEVELOPMENTAL STAGE: Expressed in 0-12 hour old embryos and 3rd instar larvae (at protein level). {ECO:0000269|PubMed:25342723}.		chromatin organization [GO:0006325]; DNA endoreduplication [GO:0042023]; DNA replication [GO:0006260]; regulation of DNA-templated transcription [GO:0006355]; regulation of transcription by RNA polymerase II [GO:0006357]	nucleus [GO:0005634]; polytene chromosome [GO:0005700]	chromatin binding [GO:0003682]; chromatin insulator sequence binding [GO:0043035]; DNA binding [GO:0003677]; DNA-binding transcription factor activity [GO:0003700]; RNA polymerase II cis-regulatory region sequence-specific DNA binding [GO:0000978]; sequence-specific DNA binding [GO:0043565]; zinc ion binding [GO:0008270]	nucleus [GO:0005634]; polytene chromosome [GO:0005700]; chromatin binding [GO:0003682]; chromatin insulator sequence binding [GO:0043035]; DNA binding [GO:0003677]; DNA-binding transcription factor activity [GO:0003700]; RNA polymerase II cis-regulatory region sequence-specific DNA binding [GO:0000978]; sequence-specific DNA binding [GO:0043565]; zinc ion binding [GO:0008270]; chromatin organizat…	GO:0000978; GO:0003677; GO:0003682; GO:0003700; GO:0005634; GO:0005700; GO:0006260; GO:0006325; GO:0006355; GO:0006357; GO:0008270; GO:0042023; GO:0043035; GO:0043565	SUBCELLULAR LOCATION: Nucleus {ECO:0000269|PubMed:25342723}. Chromosome {ECO:0000269|PubMed:25342723}. Note=On polytene chromosomes of third-instar larvae colocalizes with Cp190. {ECO:0000269|PubMed:25342723}.		0
OG0000275_Bombylius	O18408	44.538	119	1.68e-23	AMYR_DROME	Alpha-amylase-related protein (EC 3.2.1.1)	Amyrel CG8221	Drosophila melanogaster (Fruit fly)	DEVELOPMENTAL STAGE: Expressed during second and third larval instars, but not in the adult.	TISSUE SPECIFICITY: Midgut and fat body.	carbohydrate metabolic process [GO:0005975]	extracellular space [GO:0005615]	4-alpha-glucanotransferase activity [GO:0004134]; alpha-amylase activity [GO:0004556]; amylase activity [GO:0016160]; metal ion binding [GO:0046872]	extracellular space [GO:0005615]; 4-alpha-glucanotransferase activity [GO:0004134]; alpha-amylase activity [GO:0004556]; amylase activity [GO:0016160]; metal ion binding [GO:0046872]; carbohydrate metabolic process [GO:0005975]	GO:0004134; GO:0004556; GO:0005615; GO:0005975; GO:0016160; GO:0046872	SUBCELLULAR LOCATION: Secreted {ECO:0000305}.		0.10248
OG0000276_Bibio	Q9V3S9	43.182	44	1.43e-06	BGM_DROME	Very long-chain-fatty-acid--CoA ligase bubblegum (EC 6.2.1.3)	bgm CG4501	Drosophila melanogaster (Fruit fly)			fatty acid biosynthetic process [GO:0006633]; fatty acid metabolic process [GO:0006631]; long-chain fatty acid biosynthetic process [GO:0042759]; long-chain fatty acid metabolic process [GO:0001676]; neuron cellular homeostasis [GO:0070050]; positive regulation of circadian sleep/wake cycle, sleep [GO:0045938]; response to endoplasmic reticulum stress [GO:0034976]	cytoplasm [GO:0005737]	ATP binding [GO:0005524]; fatty acid ligase activity [GO:0015645]; long-chain fatty acid-CoA ligase activity [GO:0004467]	cytoplasm [GO:0005737]; ATP binding [GO:0005524]; fatty acid ligase activity [GO:0015645]; long-chain fatty acid-CoA ligase activity [GO:0004467]; fatty acid biosynthetic process [GO:0006633]; fatty acid metabolic process [GO:0006631]; long-chain fatty acid biosynthetic process [GO:0042759]; long-chain fatty acid metabolic process [GO:0001676]; neuron cellular homeostasis [GO:0070050]; positive r…	GO:0001676; GO:0004467; GO:0005524; GO:0005737; GO:0006631; GO:0006633; GO:0015645; GO:0034976; GO:0042759; GO:0045938; GO:0070050			0.19338
OG0000279_Coremacera	Q24372	27.679	112	2.77e-13	LACH_DROME	Lachesin	Lac CG12369	Drosophila melanogaster (Fruit fly)	DEVELOPMENTAL STAGE: Expressed in embryos. {ECO:0000269|PubMed:14681183, ECO:0000269|PubMed:8223276}.	TISSUE SPECIFICITY: Expressed on differentiating neuronal cells from the onset of neurogenesis in both the central and peripheral nervous systems. First detected in the cellularized blastoderm, apart from in the ventral side. Expression persists uniformly in the early ectoderm until the end of gastrulation. From stage 10, expressed in an alternating strong/weak pattern in each segment until stage…	cell adhesion involved in heart morphogenesis [GO:0061343]; homophilic cell adhesion via plasma membrane adhesion molecules [GO:0007156]; maintenance of epithelial integrity, open tracheal system [GO:0035160]; morphogenesis of embryonic epithelium [GO:0016331]; open tracheal system development [GO:0007424]; regulation of tube size, open tracheal system [GO:0035151]; septate junction assembly [GO:…	neuron projection [GO:0043005]; plasma membrane [GO:0005886]; septate junction [GO:0005918]; side of membrane [GO:0098552]	protein homodimerization activity [GO:0042803]	neuron projection [GO:0043005]; plasma membrane [GO:0005886]; septate junction [GO:0005918]; side of membrane [GO:0098552]; protein homodimerization activity [GO:0042803]; cell adhesion involved in heart morphogenesis [GO:0061343]; homophilic cell adhesion via plasma membrane adhesion molecules [GO:0007156]; maintenance of epithelial integrity, open tracheal system [GO:0035160]; morphogenesis of …	GO:0005886; GO:0005918; GO:0007156; GO:0007424; GO:0016331; GO:0019991; GO:0035151; GO:0035160; GO:0042803; GO:0043005; GO:0061343; GO:0098552	SUBCELLULAR LOCATION: Cell membrane {ECO:0000269|PubMed:14681183, ECO:0000269|PubMed:8223276}; Lipid-anchor, GPI-anchor {ECO:0000269|PubMed:14681183, ECO:0000269|PubMed:8223276}; Extracellular side {ECO:0000269|PubMed:14681183, ECO:0000269|PubMed:8223276}. Note=Located at the extracellular face of the membrane and becomes associated with septate junctions.		0
OG0000280_Coremacera	Q9VIQ9	48.397	312	6.23e-53	SICK_DROME	Protein sickie	sick sickie CG34343	Drosophila melanogaster (Fruit fly)			actin filament organization [GO:0007015]; axonogenesis [GO:0007409]; defense response to Gram-negative bacterium [GO:0050829]; innate immune response [GO:0045087]; positive regulation of peptidoglycan recognition protein signaling pathway [GO:0061059]		ATP binding [GO:0005524]; ATP hydrolysis activity [GO:0016887]	ATP binding [GO:0005524]; ATP hydrolysis activity [GO:0016887]; actin filament organization [GO:0007015]; axonogenesis [GO:0007409]; defense response to Gram-negative bacterium [GO:0050829]; innate immune response [GO:0045087]; positive regulation of peptidoglycan recognition protein signaling pathway [GO:0061059]	GO:0005524; GO:0007015; GO:0007409; GO:0016887; GO:0045087; GO:0050829; GO:0061059			0.43826
OG0000281_Ocypus	P91645	83.425	181	7.49e-86	CAC1A_DROME	Voltage-dependent calcium channel type A subunit alpha-1 (Protein cacophony) (Protein nightblind A) (Protein no-on-transient B) (Dmca1A)	cac nbA nonB CG43368	Drosophila melanogaster (Fruit fly)	DEVELOPMENTAL STAGE: Expression peaks in the first larval instar, midpupal, and late pupal stages. In late-stage embryos, it is expressed preferentially in the nervous system. {ECO:0000269|PubMed:8987815}.	TISSUE SPECIFICITY: Expressed widely in the embryonic nervous system. {ECO:0000269|PubMed:8987815}.	adult locomotory behavior [GO:0008344]; autophagosome maturation [GO:0097352]; autophagy [GO:0006914]; calcium ion import across plasma membrane [GO:0098703]; calcium ion transmembrane transport [GO:0070588]; calcium ion transport [GO:0006816]; calcium-mediated signaling [GO:0019722]; chemical synaptic transmission [GO:0007268]; courtship behavior [GO:0007619]; detection of light stimulus involve…	apical plasma membrane [GO:0016324]; basolateral plasma membrane [GO:0016323]; neuromuscular junction [GO:0031594]; presynaptic active zone [GO:0048786]; voltage-gated calcium channel complex [GO:0005891]	calcium ion binding [GO:0005509]; high voltage-gated calcium channel activity [GO:0008331]; low voltage-gated calcium channel activity [GO:0008332]; voltage-gated calcium channel activity [GO:0005245]	apical plasma membrane [GO:0016324]; basolateral plasma membrane [GO:0016323]; neuromuscular junction [GO:0031594]; presynaptic active zone [GO:0048786]; voltage-gated calcium channel complex [GO:0005891]; calcium ion binding [GO:0005509]; high voltage-gated calcium channel activity [GO:0008331]; low voltage-gated calcium channel activity [GO:0008332]; voltage-gated calcium channel activity [GO:0…	GO:0002027; GO:0005245; GO:0005509; GO:0005891; GO:0006816; GO:0006887; GO:0006914; GO:0007268; GO:0007269; GO:0007602; GO:0007619; GO:0007632; GO:0008331; GO:0008332; GO:0008344; GO:0010524; GO:0016057; GO:0016322; GO:0016323; GO:0016324; GO:0019722; GO:0031594; GO:0042045; GO:0045433; GO:0045887; GO:0046928; GO:0048786; GO:0050908; GO:0070050; GO:0070588; GO:0097352; GO:0098703	SUBCELLULAR LOCATION: Membrane {ECO:0000305}; Multi-pass membrane protein.		0.04144
OG0000282_Anoplius	Q9VXY2	77.604	192	9.07e-75	MADD_DROME	MAP kinase-activating death domain protein (Rab3 guanyl-nucleotide exchange factor)	Rab3-GEF CG5627	Drosophila melanogaster (Fruit fly)			apoptotic process [GO:0006915]; cytoskeletal matrix organization at active zone [GO:0048789]; neurotransmitter secretion [GO:0007269]; positive regulation of MAPK cascade [GO:0043410]; regulation of apoptotic process [GO:0042981]; regulation of cell cycle [GO:0051726]; regulation of extrinsic apoptotic signaling pathway via death domain receptors [GO:1902041]; regulation of Rab protein signal tra…	cytosol [GO:0005829]; membrane [GO:0016020]; neuromuscular junction of somatic muscle [GO:0098527]; neuronal cell body [GO:0043025]; plasma membrane [GO:0005886]; synaptic vesicle [GO:0008021]; terminal bouton [GO:0043195]	guanyl-nucleotide exchange factor activity [GO:0005085]	cytosol [GO:0005829]; membrane [GO:0016020]; neuromuscular junction of somatic muscle [GO:0098527]; neuronal cell body [GO:0043025]; plasma membrane [GO:0005886]; synaptic vesicle [GO:0008021]; terminal bouton [GO:0043195]; guanyl-nucleotide exchange factor activity [GO:0005085]; apoptotic process [GO:0006915]; cytoskeletal matrix organization at active zone [GO:0048789]; neurotransmitter secreti…	GO:0005085; GO:0005829; GO:0005886; GO:0006915; GO:0007269; GO:0008021; GO:0016020; GO:0016192; GO:0032483; GO:0042981; GO:0043025; GO:0043195; GO:0043410; GO:0048789; GO:0051726; GO:0098527; GO:1902041	SUBCELLULAR LOCATION: Cell membrane {ECO:0000250|UniProtKB:Q8WXG6}. Cytoplasm {ECO:0000250|UniProtKB:Q8WXG6}.		0.15982
OG0000284_Agriopis	Q9V7S5	42.537	134	1.44e-30	PICO_DROME	Putative inorganic phosphate cotransporter	Picot CG8098	Drosophila melanogaster (Fruit fly)			monoatomic anion transport [GO:0006820]; phosphate ion transmembrane transport [GO:0035435]; sodium ion transport [GO:0006814]	plasma membrane [GO:0005886]	phosphate transmembrane transporter activity [GO:0005315]; symporter activity [GO:0015293]; transmembrane transporter activity [GO:0022857]	plasma membrane [GO:0005886]; phosphate transmembrane transporter activity [GO:0005315]; symporter activity [GO:0015293]; transmembrane transporter activity [GO:0022857]; monoatomic anion transport [GO:0006820]; phosphate ion transmembrane transport [GO:0035435]; sodium ion transport [GO:0006814]	GO:0005315; GO:0005886; GO:0006814; GO:0006820; GO:0015293; GO:0022857; GO:0035435	SUBCELLULAR LOCATION: Membrane {ECO:0000305}; Multi-pass membrane protein {ECO:0000305}.		0.59955
OG0000287_Bombus	Q94890	65.574	183	4.99e-75	H15_DROME	T-box protein H15	H15 CG6604	Drosophila melanogaster (Fruit fly)			cardioblast cell fate commitment [GO:0042684]; cell fate specification [GO:0001708]; chorion-containing eggshell pattern formation [GO:0030381]; embryonic heart tube development [GO:0035050]; heart development [GO:0007507]; heart process [GO:0003015]; leg disc pattern formation [GO:0035223]; positive regulation of transcription by RNA polymerase II [GO:0045944]; regulation of cell fate specificat…	chromatin [GO:0000785]; nucleus [GO:0005634]	DNA-binding transcription factor activity, RNA polymerase II-specific [GO:0000981]; RNA polymerase II cis-regulatory region sequence-specific DNA binding [GO:0000978]	chromatin [GO:0000785]; nucleus [GO:0005634]; DNA-binding transcription factor activity, RNA polymerase II-specific [GO:0000981]; RNA polymerase II cis-regulatory region sequence-specific DNA binding [GO:0000978]; cardioblast cell fate commitment [GO:0042684]; cell fate specification [GO:0001708]; chorion-containing eggshell pattern formation [GO:0030381]; embryonic heart tube development [GO:003…	GO:0000785; GO:0000978; GO:0000981; GO:0001708; GO:0003015; GO:0005634; GO:0006357; GO:0007507; GO:0030381; GO:0035050; GO:0035223; GO:0042659; GO:0042684; GO:0045944	SUBCELLULAR LOCATION: Nucleus {ECO:0000255|PROSITE-ProRule:PRU00201}.		0.10749
OG0000296_Agriopis	Q6WV17	85.455	110	7.01e-61	GALT5_DROME	Polypeptide N-acetylgalactosaminyltransferase 5 (pp-GaNTase 5) (EC 2.4.1.41) (Protein-UDP acetylgalactosaminyltransferase 5) (UDP-GalNAc:polypeptide N-acetylgalactosaminyltransferase 5)	Pgant5 CG31651	Drosophila melanogaster (Fruit fly)	DEVELOPMENTAL STAGE: Expressed throughout embryonic, larval, pupal and adult stages, with increasing levels during larval development. Transcripts are first detected during embryonic stages 9-11. {ECO:0000269|PubMed:12829714, ECO:0000269|PubMed:16251381}.	TISSUE SPECIFICITY: Expressed during oogenesis, in the somatically derived follicle cells that surround the developing oocyte, which are involved in the maturation of the oocyte and construction of the egg shell, as well as playing a role in subsequent embryonic pattern formation. During embryonic stages 9-11, expressed in the primordium of the foregut, midgut and hindgut. Expressed in salivary g…	oligosaccharide biosynthetic process [GO:0009312]; protein O-linked glycosylation [GO:0006493]	endomembrane system [GO:0012505]; Golgi apparatus [GO:0005794]; Golgi membrane [GO:0000139]; Golgi stack [GO:0005795]	carbohydrate binding [GO:0030246]; metal ion binding [GO:0046872]; polypeptide N-acetylgalactosaminyltransferase activity [GO:0004653]	endomembrane system [GO:0012505]; Golgi apparatus [GO:0005794]; Golgi membrane [GO:0000139]; Golgi stack [GO:0005795]; carbohydrate binding [GO:0030246]; metal ion binding [GO:0046872]; polypeptide N-acetylgalactosaminyltransferase activity [GO:0004653]; oligosaccharide biosynthetic process [GO:0009312]; protein O-linked glycosylation [GO:0006493]	GO:0000139; GO:0004653; GO:0005794; GO:0005795; GO:0006493; GO:0009312; GO:0012505; GO:0030246; GO:0046872	SUBCELLULAR LOCATION: Golgi apparatus membrane {ECO:0000250}; Single-pass type II membrane protein {ECO:0000250}.	PATHWAY: Protein modification; protein glycosylation. {ECO:0000305|PubMed:12829714, ECO:0000305|PubMed:18669915}.	0
OG0000297_Agriopis	Q7K5M0	29.771	131	1.23e-16	SCARF_DROME	Inactive serine protease scarface	scaf scarf CG11066	Drosophila melanogaster (Fruit fly)	DEVELOPMENTAL STAGE: In embryos, expressed in leading edge (LE) cells (at protein level) (PubMed:20530545). In larvae, expressed in the wing imaginal disk cells in the future hinge region, specifically in the peripodial stalk and in the peripodial membrane cells (at protein level) (PubMed:15342518, PubMed:25737837). In larvae, expressed in the A8 abdomen-derived cells in the male genital disk (at…		dorsal closure [GO:0007391]; dorsal closure, elongation of leading edge cells [GO:0007394]; establishment or maintenance of epithelial cell apical/basal polarity [GO:0045197]; germ-band shortening [GO:0007390]; imaginal disc morphogenesis [GO:0007560]; imaginal disc-derived male genitalia morphogenesis [GO:0048803]; notum morphogenesis [GO:0048802]; proteolysis [GO:0006508]; regulation of develop…	cytoplasm [GO:0005737]; extracellular region [GO:0005576]; extracellular space [GO:0005615]		cytoplasm [GO:0005737]; extracellular region [GO:0005576]; extracellular space [GO:0005615]; dorsal closure [GO:0007391]; dorsal closure, elongation of leading edge cells [GO:0007394]; establishment or maintenance of epithelial cell apical/basal polarity [GO:0045197]; germ-band shortening [GO:0007390]; imaginal disc morphogenesis [GO:0007560]; imaginal disc-derived male genitalia morphogenesis [G…	GO:0005576; GO:0005615; GO:0005737; GO:0006508; GO:0007390; GO:0007391; GO:0007394; GO:0007560; GO:0045197; GO:0048802; GO:0048803; GO:0050793	SUBCELLULAR LOCATION: Secreted {ECO:0000269|PubMed:15342518, ECO:0000269|PubMed:20379222, ECO:0000269|PubMed:20530545}.		0.16475
OG0000298_Agriopis	Q03445	34.643	280	1.32e-43	GLR1_DROME	Glutamate receptor 1 (Glutamate receptor I) (dGLUR-I) (Kainate-selective glutamate receptor)	GluRIA Glu-RI CG8442	Drosophila melanogaster (Fruit fly)	DEVELOPMENTAL STAGE: No expression is seen in early embryogenesis, whereas high expression occurs in late embryos. During larval development, expression decreases to undetectable levels in late larvae, resumes at the early pupal stage and gradually increases in late pupae and early adult flies. High levels of expression coincide with major stages of neurogenesis. {ECO:0000269|PubMed:1359540}.	TISSUE SPECIFICITY: Central nervous system. {ECO:0000269|PubMed:1359540}.	modulation of chemical synaptic transmission [GO:0050804]; monoatomic cation transport [GO:0006812]; synaptic transmission, glutamatergic [GO:0035249]	ionotropic glutamate receptor complex [GO:0008328]; plasma membrane [GO:0005886]; postsynaptic density membrane [GO:0098839]	glutamate receptor activity [GO:0008066]; kainate selective glutamate receptor activity [GO:0015277]; transmitter-gated monoatomic ion channel activity involved in regulation of postsynaptic membrane potential [GO:1904315]	ionotropic glutamate receptor complex [GO:0008328]; plasma membrane [GO:0005886]; postsynaptic density membrane [GO:0098839]; glutamate receptor activity [GO:0008066]; kainate selective glutamate receptor activity [GO:0015277]; transmitter-gated monoatomic ion channel activity involved in regulation of postsynaptic membrane potential [GO:1904315]; modulation of chemical synaptic transmission [GO:…	GO:0005886; GO:0006812; GO:0008066; GO:0008328; GO:0015277; GO:0035249; GO:0050804; GO:0098839; GO:1904315	SUBCELLULAR LOCATION: Cell membrane {ECO:0000269|PubMed:1359540}; Multi-pass membrane protein {ECO:0000269|PubMed:1359540}. Postsynaptic cell membrane {ECO:0000250}; Multi-pass membrane protein {ECO:0000250}.		0.09943
OG0000299_Coccinella	Q9VT04	40.87	115	8.23e-16	PATH_DROME	Proton-coupled amino acid transporter-like protein pathetic	path CG3424	Drosophila melanogaster (Fruit fly)		TISSUE SPECIFICITY: In third instar larvae, expressed at highest levels in the brain and digestive system with particularly high levels in surface glia of the brain (at protein level) (PubMed:26735916). In third instar larvae, expressed in all cells of the body wall (at protein level) (PubMed:26063572). Within the body wall of third instar larvae, most highly expressed in epithelial cells and sen…	amino acid transmembrane transport [GO:0003333]; dendrite extension [GO:0097484]; dendrite morphogenesis [GO:0048813]; regulation of cell projection size [GO:0032536]; regulation of growth [GO:0040008]	axon [GO:0030424]; dendrite [GO:0030425]; endolysosome [GO:0036019]; late endosome membrane [GO:0031902]; lysosomal membrane [GO:0005765]; neuronal cell body [GO:0043025]; organelle membrane [GO:0031090]; perikaryon [GO:0043204]; plasma membrane [GO:0005886]; vacuolar membrane [GO:0005774]	amino acid transmembrane transporter activity [GO:0015171]; L-amino acid transmembrane transporter activity [GO:0015179]	axon [GO:0030424]; dendrite [GO:0030425]; endolysosome [GO:0036019]; late endosome membrane [GO:0031902]; lysosomal membrane [GO:0005765]; neuronal cell body [GO:0043025]; organelle membrane [GO:0031090]; perikaryon [GO:0043204]; plasma membrane [GO:0005886]; vacuolar membrane [GO:0005774]; amino acid transmembrane transporter activity [GO:0015171]; L-amino acid transmembrane transporter activity…	GO:0003333; GO:0005765; GO:0005774; GO:0005886; GO:0015171; GO:0015179; GO:0030424; GO:0030425; GO:0031090; GO:0031902; GO:0032536; GO:0036019; GO:0040008; GO:0043025; GO:0043204; GO:0048813; GO:0097484	SUBCELLULAR LOCATION: Cell membrane {ECO:0000269|PubMed:22574197, ECO:0000269|PubMed:26063572}; Multi-pass membrane protein {ECO:0000255}. Lysosome membrane {ECO:0000269|PubMed:22574197}; Multi-pass membrane protein {ECO:0000255}. Late endosome membrane {ECO:0000269|PubMed:22574197}; Multi-pass membrane protein {ECO:0000255}. Cell projection, axon {ECO:0000269|PubMed:26063572}. Cell projection, d…		0.31007
OG0000310_Agriopis	Q9V3S9	31.818	66	0.000662	BGM_DROME	Very long-chain-fatty-acid--CoA ligase bubblegum (EC 6.2.1.3)	bgm CG4501	Drosophila melanogaster (Fruit fly)			fatty acid biosynthetic process [GO:0006633]; fatty acid metabolic process [GO:0006631]; long-chain fatty acid biosynthetic process [GO:0042759]; long-chain fatty acid metabolic process [GO:0001676]; neuron cellular homeostasis [GO:0070050]; positive regulation of circadian sleep/wake cycle, sleep [GO:0045938]; response to endoplasmic reticulum stress [GO:0034976]	cytoplasm [GO:0005737]	ATP binding [GO:0005524]; fatty acid ligase activity [GO:0015645]; long-chain fatty acid-CoA ligase activity [GO:0004467]	cytoplasm [GO:0005737]; ATP binding [GO:0005524]; fatty acid ligase activity [GO:0015645]; long-chain fatty acid-CoA ligase activity [GO:0004467]; fatty acid biosynthetic process [GO:0006633]; fatty acid metabolic process [GO:0006631]; long-chain fatty acid biosynthetic process [GO:0042759]; long-chain fatty acid metabolic process [GO:0001676]; neuron cellular homeostasis [GO:0070050]; positive r…	GO:0001676; GO:0004467; GO:0005524; GO:0005737; GO:0006631; GO:0006633; GO:0015645; GO:0034976; GO:0042759; GO:0045938; GO:0070050			0.16135
OG0000313_Bibio	A1ZA47	39.785	93	1.35e-17	ZASP_DROME	PDZ and LIM domain protein Zasp (Z band alternatively spliced PDZ-motif protein)	Zasp52 Zasp CG30084	Drosophila melanogaster (Fruit fly)	DEVELOPMENTAL STAGE: Expressed both maternally and zygotically. {ECO:0000269|PubMed:18166658}.	TISSUE SPECIFICITY: Expression is first detected in the proctodeum and the midgut primordium. In stage 11 embryos, expression is predominant in the leading edge of epidermal cells adjacent to the amnioserosa. Stage 12 embryos exhibit expression in the midgut and the leading edge. Expressed in several rows of germ band cells next to the leading edge at stage 14. Strong expression is visible in the…	actin cytoskeleton organization [GO:0030036]; muscle structure development [GO:0061061]; myofibril assembly [GO:0030239]; regulation of cell-matrix adhesion [GO:0001952]	actin cytoskeleton [GO:0015629]; adherens junction [GO:0005912]; apical part of cell [GO:0045177]; basal part of cell [GO:0045178]; basolateral plasma membrane [GO:0016323]; cell leading edge [GO:0031252]; filamentous actin [GO:0031941]; focal adhesion [GO:0005925]; muscle tendon junction [GO:0005927]; stress fiber [GO:0001725]; Z disc [GO:0030018]; zonula adherens [GO:0005915]	actin binding [GO:0003779]; actinin binding [GO:0042805]; metal ion binding [GO:0046872]; muscle alpha-actinin binding [GO:0051371]	actin cytoskeleton [GO:0015629]; adherens junction [GO:0005912]; apical part of cell [GO:0045177]; basal part of cell [GO:0045178]; basolateral plasma membrane [GO:0016323]; cell leading edge [GO:0031252]; filamentous actin [GO:0031941]; focal adhesion [GO:0005925]; muscle tendon junction [GO:0005927]; stress fiber [GO:0001725]; Z disc [GO:0030018]; zonula adherens [GO:0005915]; actin binding [GO…	GO:0001725; GO:0001952; GO:0003779; GO:0005912; GO:0005915; GO:0005925; GO:0005927; GO:0015629; GO:0016323; GO:0030018; GO:0030036; GO:0030239; GO:0031252; GO:0031941; GO:0042805; GO:0045177; GO:0045178; GO:0046872; GO:0051371; GO:0061061	SUBCELLULAR LOCATION: Cytoplasm, cytoskeleton {ECO:0000269|PubMed:18166658}. Note=Regulates or strengthens the link of integrins to the actin cytoskeleton. {ECO:0000269|PubMed:18166658}.		0.18098
OG0000319_Agriopis	O76324	83.406	229	4.26e-141	DCO_DROME	Discs overgrown protein kinase (EC 2.7.11.1) (Protein double-time)	dco dbt CG2048	Drosophila melanogaster (Fruit fly)		TISSUE SPECIFICITY: Detected in the head (at protein level) (PubMed:26082158). Expressed in photoreceptor cells of the eyes as well as in the region situated between the optic lobe and the central brain (PubMed:10556065). {ECO:0000269|PubMed:10556065, ECO:0000269|PubMed:26082158}.	behavioral response to cocaine [GO:0048148]; cell communication [GO:0007154]; cellular response to light stimulus [GO:0071482]; circadian rhythm [GO:0007623]; endocytosis [GO:0006897]; imaginal disc growth [GO:0007446]; locomotor rhythm [GO:0045475]; negative regulation of apoptotic process [GO:0043066]; negative regulation of protein phosphorylation [GO:0001933]; negative regulation of smoothene…	cell body [GO:0044297]; cytoplasm [GO:0005737]; cytosol [GO:0005829]; nucleoplasm [GO:0005654]; nucleus [GO:0005634]	ATP binding [GO:0005524]; protein serine kinase activity [GO:0106310]; protein serine/threonine kinase activity [GO:0004674]	cell body [GO:0044297]; cytoplasm [GO:0005737]; cytosol [GO:0005829]; nucleoplasm [GO:0005654]; nucleus [GO:0005634]; ATP binding [GO:0005524]; protein serine kinase activity [GO:0106310]; protein serine/threonine kinase activity [GO:0004674]; behavioral response to cocaine [GO:0048148]; cell communication [GO:0007154]; cellular response to light stimulus [GO:0071482]; circadian rhythm [GO:000762…	GO:0001933; GO:0004674; GO:0005524; GO:0005634; GO:0005654; GO:0005737; GO:0005829; GO:0006897; GO:0007154; GO:0007165; GO:0007446; GO:0007555; GO:0007623; GO:0016310; GO:0030177; GO:0030307; GO:0030838; GO:0032436; GO:0035332; GO:0042752; GO:0043066; GO:0044297; GO:0045475; GO:0045732; GO:0045879; GO:0045880; GO:0048148; GO:0051781; GO:0071482; GO:0090175; GO:0090263; GO:0106310	SUBCELLULAR LOCATION: Nucleus {ECO:0000269|PubMed:26082158}. Cytoplasm, cytosol {ECO:0000269|PubMed:26082158}. Note=Detected in the nucleus and cytoplasm of the small and large lateral neurons (sLNv and lLNv). {ECO:0000269|PubMed:26082158}.		0.0095
OG0000321_Anoplius	P35820	52.85	193	3.87e-58	PSC_DROME	Polycomb group protein Psc (Protein posterior sex combs)	Psc CG3886	Drosophila melanogaster (Fruit fly)			anterior/posterior axis specification [GO:0009948]; chromatin remodeling [GO:0006338]; heterochromatin formation [GO:0031507]; negative regulation of gene expression [GO:0010629]; negative regulation of transcription by RNA polymerase II [GO:0000122]; regulation of transcription by RNA polymerase II [GO:0006357]; syncytial blastoderm mitotic cell cycle [GO:0035186]; ventral cord development [GO:0…	nucleus [GO:0005634]; PcG protein complex [GO:0031519]; PRC1 complex [GO:0035102]	chromatin binding [GO:0003682]; DNA binding [GO:0003677]; promoter-specific chromatin binding [GO:1990841]; sequence-specific DNA binding [GO:0043565]; zinc ion binding [GO:0008270]	nucleus [GO:0005634]; PcG protein complex [GO:0031519]; PRC1 complex [GO:0035102]; chromatin binding [GO:0003682]; DNA binding [GO:0003677]; promoter-specific chromatin binding [GO:1990841]; sequence-specific DNA binding [GO:0043565]; zinc ion binding [GO:0008270]; anterior/posterior axis specification [GO:0009948]; chromatin remodeling [GO:0006338]; heterochromatin formation [GO:0031507]; negati…	GO:0000122; GO:0003677; GO:0003682; GO:0005634; GO:0006338; GO:0006357; GO:0007419; GO:0008270; GO:0009948; GO:0010629; GO:0031507; GO:0031519; GO:0035102; GO:0035186; GO:0043565; GO:1990841	SUBCELLULAR LOCATION: Nucleus {ECO:0000305}.		0.18204
OG0000326_Bombylius	Q9VW71	43.32	1729	0	FAT2_DROME	Fat-like cadherin-related tumor suppressor homolog (Protein kugelei)	kug fat2 CG7749	Drosophila melanogaster (Fruit fly)		TISSUE SPECIFICITY: Localizes where basal actin filaments terminate. {ECO:0000269|PubMed:19906848}.	calcium-dependent cell-cell adhesion via plasma membrane cell adhesion molecules [GO:0016339]; cell-cell adhesion [GO:0098609]; cell-cell adhesion mediated by cadherin [GO:0044331]; centripetally migrating follicle cell migration [GO:0060269]; defense response to Gram-negative bacterium [GO:0050829]; establishment of planar polarity of follicular epithelium [GO:0042247]; establishment or maintena…	actin-based cell projection [GO:0098858]; basal plasma membrane [GO:0009925]; cell trailing edge [GO:0031254]; focal adhesion [GO:0005925]; plasma membrane [GO:0005886]	calcium ion binding [GO:0005509]; cell adhesion molecule binding [GO:0050839]; protein-containing complex binding [GO:0044877]	actin-based cell projection [GO:0098858]; basal plasma membrane [GO:0009925]; cell trailing edge [GO:0031254]; focal adhesion [GO:0005925]; plasma membrane [GO:0005886]; calcium ion binding [GO:0005509]; cell adhesion molecule binding [GO:0050839]; protein-containing complex binding [GO:0044877]; calcium-dependent cell-cell adhesion via plasma membrane cell adhesion molecules [GO:0016339]; cell-c…	GO:0005509; GO:0005886; GO:0005925; GO:0007156; GO:0007295; GO:0007424; GO:0007431; GO:0007440; GO:0007442; GO:0009925; GO:0016339; GO:0030950; GO:0031254; GO:0042247; GO:0044331; GO:0044877; GO:0045089; GO:0048477; GO:0050829; GO:0050839; GO:0051491; GO:0060269; GO:0098609; GO:0098858; GO:1902463	SUBCELLULAR LOCATION: Cell membrane; Single-pass type I membrane protein. Note=Accumulates on cell membranes where the planar oriented actin filaments terminate.		0.02465
[truncated: 4,012 more rows]
